# Supplementary material for: 1-[(E)-Anthracen-9-yl­methyl­idene]-2-(2,4-di­nitro­phen­yl)hydrazine
Source: Acta Crystallogr Sect E Struct Rep Online. 2013 Apr 13;69(Pt 5):o705. doi: 10.1107/S1600536813009197 (PMC3648239; doi:10.1107/S1600536813009197)
Supplement: Supplementary file 2 [file e-69-0o705-Isup2.hkl]

#
# h,k,l, Fc-squared, Fo-squared, sigma(Fo-squared) and status flag
#
data_I
_shelx_title ' uc076'
_shelx_refln_list_code          4
_shelx_F_calc_maximum      138.06
_exptl_crystal_F_000       146.00
_reflns_d_resolution_high  0.7738
 
loop_
 _symmetry_equiv_pos_as_xyz
 'x, y, z'
 '-x+1/2, -y, z+1/2'
 'x+1/2, -y+1/2, -z'
 '-x, y+1/2, -z+1/2'
 
_cell_length_a     5.6355
_cell_length_b     8.1597
_cell_length_c    36.7944
_cell_angle_alpha  90.000
_cell_angle_beta   90.000
_cell_angle_gamma  90.000
 
_shelx_F_squared_multiplier     1.000
 
loop_
 _refln_index_h
 _refln_index_k
 _refln_index_l
 _refln_F_squared_calc
 _refln_F_squared_meas
 _refln_F_squared_sigma
 _refln_observed_status
   2   0   0      381.85      418.22     29.28 o
   4   0   0        0.70        8.34     12.61 o
   6   0   0       66.67       29.66     37.39 o
   1   1   0     3707.20     3314.97    164.99 o
   2   1   0      175.61      180.58     11.46 o
   3   1   0      990.19     1019.75     52.27 o
   4   1   0      218.07      251.34     24.23 o
   5   1   0        6.57        7.25     13.84 o
   6   1   0       32.01       14.83     25.61 o
   7   1   0        2.66        3.50     28.74 o
   0   2   0      923.89      863.10     48.61 o
   1   2   0     2243.18     2031.69     88.69 o
   2   2   0     1770.12     1457.08     74.13 o
   3   2   0      348.49      374.58     21.50 o
   4   2   0      100.49       91.49     27.62 o
   5   2   0       53.49       66.22     19.50 o
   6   2   0       88.04       84.00     26.89 o
   7   2   0        0.05      -30.05     42.03 o
   1   3   0       78.19       81.59     10.28 o
   2   3   0      162.15      189.55     15.25 o
   3   3   0      282.89      298.11     21.68 o
   4   3   0        2.23        7.25      9.83 o
   5   3   0        1.13       23.06     23.98 o
   6   3   0       20.64       34.90     42.16 o
   0   4   0        5.47       -8.43      8.43 o
   1   4   0      482.76      548.14     33.10 o
   2   4   0       46.30       30.42     10.54 o
   3   4   0       19.27       29.79     22.43 o
   4   4   0        0.15       16.25     12.29 o
   5   4   0        7.32       -6.89     25.64 o
   6   4   0        0.62       13.91     33.28 o
   1   5   0      819.11      893.08     51.45 o
   2   5   0       76.02      106.66     18.94 o
   3   5   0       16.62       -5.65     16.30 o
   4   5   0       14.57       16.43     21.03 o
   5   5   0       17.24       47.61     30.77 o
   6   5   0        0.46       48.96     57.99 o
   0   6   0      150.69      131.23     33.50 o
   1   6   0       17.74       36.15     14.50 o
   2   6   0        2.44       -3.09     21.11 o
   3   6   0       60.88       -6.52     49.55 o
   4   6   0       12.18       46.35     27.06 o
   5   6   0       31.71       32.79     52.29 o
   1   7   0        2.49       -1.02     15.00 o
   2   7   0       14.94        4.29     29.52 o
   3   7   0       22.95       13.80     25.67 o
   4   7   0        6.71      -12.73     28.20 o
   5   7   0        3.24       32.59     43.39 o
   0   8   0        2.05       53.60     36.72 o
   1   8   0        3.08       -1.81     17.46 o
   2   8   0       10.58       -0.79     19.74 o
   3   8   0        4.41       40.04     26.95 o
   4   8   0        0.23        8.11     42.54 o
   1   9   0        0.01       24.72     29.27 o
   2   9   0       10.20      -19.97     21.74 o
   3   9   0        1.59        5.10     36.16 o
   1  10   0        0.16      -35.17     51.81 o
   2  10   0        1.16      -43.76     52.06 o
   1   0   1      493.15      417.63     23.98 o
   2   0   1        0.53       -0.24      3.28 o
   3   0   1     2265.25     2135.49    100.61 o
   4   0   1      148.58      168.25     16.74 o
   5   0   1      106.94      126.62     18.55 o
   6   0   1       11.84       16.36     25.50 o
   7   0   1       10.28       65.21     35.92 o
  -7   1   1        0.72      -13.58     42.10 o
  -6   1   1       38.03       24.07     44.97 o
  -5   1   1       23.07       18.38     15.13 o
  -4   1   1      306.63      341.87     25.80 o
  -3   1   1      827.04      784.44     40.98 o
  -2   1   1      536.87      463.85     22.86 o
  -1   1   1     5167.71     4891.13    210.00 o
   1   1   1     5170.45     4796.09    278.26 o
   2   1   1      536.74      477.41     23.84 o
   3   1   1      826.45      827.64     42.48 o
   4   1   1      306.23      339.03     29.29 o
   5   1   1       23.01       43.01     15.55 o
   6   1   1       38.06       48.55     27.38 o
   7   1   1        0.72       36.13     31.31 o
  -7   2   1        1.91      -30.49     41.13 o
  -6   2   1        6.50       12.42     17.88 o
  -5   2   1       18.28       14.15     21.49 o
  -4   2   1       30.74       18.51     15.47 o
  -3   2   1        6.44        8.73      6.24 o
  -2   2   1      458.59      466.72     22.96 o
  -1   2   1    19059.84    23869.74   1082.76 o
   0   2   1     6312.56     6200.63    243.06 o
   1   2   1    19054.15    23805.21   1225.57 o
   2   2   1      457.59      504.50     32.22 o
   3   2   1        6.46        4.93      6.08 o
   4   2   1       30.83       60.51     12.94 o
   5   2   1       18.22       23.47     25.29 o
   6   2   1        6.54        7.68     17.28 o
   7   2   1        1.90      111.04     56.24 o
  -6   3   1       19.20       43.23     21.25 o
  -5   3   1        4.32       -7.11     17.65 o
  -4   3   1        2.68       32.04     14.81 o
  -3   3   1       10.32       19.28      8.81 o
  -2   3   1      842.08      876.13     55.14 o
  -1   3   1      112.88      112.83     11.27 o
   0   3   1       11.01       21.43      6.17 o
   1   3   1      112.86      112.31      9.75 o
   2   3   1      842.45      829.53     48.23 o
   3   3   1       10.31       23.36      7.33 o
   4   3   1        2.70        0.14      9.32 o
   5   3   1        4.32       24.84     31.38 o
   6   3   1       19.27      -19.98     30.12 o
  -6   4   1        6.96       24.02     34.64 o
  -5   4   1       17.94      -13.82     58.01 o
  -4   4   1        4.27       -5.40     21.83 o
  -3   4   1       53.43       32.14     14.53 o
  -2   4   1      415.55      452.79     30.24 o
  -1   4   1      767.49      759.70     42.39 o
   0   4   1       73.61       71.60      7.89 o
   1   4   1      766.54      781.74     45.22 o
   2   4   1      416.37      437.93     29.34 o
   3   4   1       53.42       58.39     23.93 o
   4   4   1        4.26       -2.37     14.50 o
   5   4   1       17.99       -6.22     33.11 o
   6   4   1        6.97        8.15     31.24 o
  -6   5   1        1.22      -15.60     50.45 o
  -5   5   1       14.85       56.96     44.80 o
  -4   5   1       68.24       66.97     46.06 o
  -3   5   1        1.78       29.05     17.94 o
  -2   5   1       78.65      100.93     22.34 o
  -1   5   1       53.53       49.31     12.04 o
   0   5   1      387.06      435.55     23.49 o
   1   5   1       53.59       43.07     10.89 o
   2   5   1       78.78       76.17     20.48 o
   3   5   1        1.80       14.89     16.00 o
   4   5   1       68.25       69.86     21.75 o
   5   5   1       14.84       -6.67     29.36 o
   6   5   1        1.21      -44.78     44.78 o
  -5   6   1        1.67      -39.31     39.31 o
  -4   6   1        0.02        0.82     24.96 o
  -3   6   1        3.88       -6.87     21.29 o
  -2   6   1       22.25      -15.08     15.81 o
  -1   6   1       59.78       88.80     17.62 o
   0   6   1       28.53        8.79     12.06 o
   1   6   1       59.69       53.66     13.85 o
   2   6   1       22.25       45.14     17.86 o
   3   6   1        3.89        7.69     22.34 o
   4   6   1        0.03       17.12     25.49 o
   5   6   1        1.66       22.92     34.19 o
  -5   7   1        5.36       50.98     44.43 o
  -4   7   1       11.74      -26.94     26.94 o
  -3   7   1       94.46       88.21     31.70 o
  -2   7   1        8.59       25.33     30.66 o
  -1   7   1        9.44       -3.97     17.48 o
   0   7   1        2.84       18.28     14.36 o
   1   7   1        9.47       18.87     22.71 o
   2   7   1        8.58       18.55     18.08 o
   3   7   1       94.45      137.92     35.13 o
   4   7   1       11.71       24.85     38.24 o
   5   7   1        5.37       28.58     45.05 o
  -4   8   1       11.58       -6.21     32.83 o
  -3   8   1        1.44        5.06     37.93 o
  -2   8   1        2.87      -17.05     34.24 o
  -1   8   1        0.30      -16.48     16.48 o
   0   8   1       14.22       13.03     20.67 o
   1   8   1        0.30        4.37     17.14 o
   2   8   1        2.85       16.04     19.89 o
   3   8   1        1.45      -21.75     39.62 o
   4   8   1       11.59        9.07     42.97 o
  -3   9   1        4.62       82.42     41.30 o
  -2   9   1       19.36        0.98     22.61 o
  -1   9   1        9.60        8.67     42.27 o
   0   9   1        0.00       -5.20     32.81 o
   1   9   1        9.62       40.35     30.30 o
   2   9   1       19.33       -7.55     21.85 o
   3   9   1        4.62        9.54     31.43 o
   1  10   1       20.25      -51.63     51.63 o
   2  10   1        1.58       40.45     55.87 o
   1   0   2     9167.04     9569.83    535.76 o
   2   0   2      134.03      150.53      8.74 o
   3   0   2      943.81      850.23     43.53 o
   4   0   2       19.38        6.48      9.30 o
   5   0   2       22.50        4.39     13.18 o
   6   0   2       20.06       17.50     36.50 o
   7   0   2        3.45       40.38     32.85 o
  -7   1   2       17.46       37.77     31.99 o
  -6   1   2       22.39       50.98     22.38 o
  -5   1   2        3.81       26.57     15.77 o
  -4   1   2       69.89       78.00     13.02 o
  -3   1   2      397.94      414.30     23.18 o
  -2   1   2       59.77       69.86      7.53 o
  -1   1   2      943.97      794.39     35.41 o
   1   1   2      941.24      785.84     51.55 o
   2   1   2       59.77       63.50      6.07 o
   3   1   2      397.44      428.85     23.78 o
   4   1   2       69.92       89.33     14.53 o
   5   1   2        3.81       13.10     13.77 o
   6   1   2       22.42       37.41     25.91 o
   7   1   2       17.46       44.22     30.20 o
  -7   2   2        0.52      -30.73     43.98 o
  -6   2   2       23.35       17.97     17.61 o
  -5   2   2       14.44       15.52     13.57 o
  -4   2   2       56.81       57.72     12.61 o
  -3   2   2       45.39       68.98     10.06 o
  -2   2   2     2231.70     2121.56    102.29 o
  -1   2   2    10875.12    12035.60    546.74 o
   0   2   2    11207.11    12883.42    506.64 o
   1   2   2    10877.46    11933.75    583.61 o
   2   2   2     2231.88     2071.93    135.17 o
   3   2   2       45.66       57.82      9.85 o
   4   2   2       56.84       36.18     14.13 o
   5   2   2       14.49       20.71     16.43 o
   6   2   2       23.33       29.20     19.18 o
   7   2   2        0.53       44.44     47.85 o
  -6   3   2       30.60       -8.28     21.02 o
  -5   3   2      212.24      189.51     41.68 o
  -4   3   2        6.79       35.58     15.10 o
  -3   3   2      168.30      182.27     15.82 o
  -2   3   2     2474.01     2557.30    141.72 o
  -1   3   2     1080.06      969.94     55.51 o
   0   3   2      571.98      554.12     25.73 o
   1   3   2     1079.60      959.51     49.88 o
   2   3   2     2474.80     2646.87    161.25 o
   3   3   2      168.31      158.03     14.82 o
   4   3   2        6.78       -0.70     13.29 o
   5   3   2      212.37      214.44     30.45 o
   6   3   2       30.64       13.71     62.14 o
  -6   4   2       17.01        8.22     47.36 o
  -5   4   2       16.75       17.94     28.38 o
  -4   4   2        6.91       12.77     12.80 o
  -3   4   2       97.26       85.64     16.90 o
  -2   4   2      292.18      329.03     26.92 o
  -1   4   2      300.46      295.91     19.79 o
   0   4   2       24.52       19.44      7.06 o
   1   4   2      300.06      324.25     21.59 o
   2   4   2      292.05      356.55     25.19 o
   3   4   2       97.14       91.54     16.95 o
   4   4   2        6.93       40.26     18.37 o
   5   4   2       16.78       41.13     43.73 o
   6   4   2       16.97      -11.55     32.38 o
  -6   5   2        3.27      -45.53     45.53 o
  -5   5   2       12.70       11.68     31.46 o
  -4   5   2       25.87       12.00     22.90 o
  -3   5   2       27.31       42.78     18.34 o
  -2   5   2       64.28       52.01     17.82 o
  -1   5   2      232.05      261.54     24.35 o
   0   5   2      110.42      107.49      9.92 o
   1   5   2      231.87      226.90     16.52 o
   2   5   2       64.33       87.87     26.55 o
   3   5   2       27.32       48.39     20.22 o
   4   5   2       25.88       30.45     20.66 o
   5   5   2       12.68       43.40     37.09 o
   6   5   2        3.26       16.50     52.34 o
  -5   6   2        3.50        0.66     52.37 o
  -4   6   2        0.95       64.76     28.98 o
  -3   6   2       18.49       11.07     24.10 o
  -2   6   2       45.44       51.53     16.44 o
  -1   6   2      121.35      194.30     27.31 o
   0   6   2      124.34      137.64     19.42 o
   1   6   2      121.36      139.54     17.57 o
   2   6   2       45.49       74.78     34.01 o
   3   6   2       18.58       20.63     23.57 o
   4   6   2        0.94      -18.85     24.36 o
   5   6   2        3.52       49.95     37.98 o
  -5   7   2        5.12       47.41     67.54 o
  -4   7   2        8.14       45.02     32.07 o
  -3   7   2       28.20       14.96     19.47 o
  -2   7   2        0.53      -14.51     16.38 o
  -1   7   2       11.38       24.02     18.33 o
   0   7   2      143.91      126.01     20.48 o
   1   7   2       11.33        0.03     13.77 o
   2   7   2        0.53      -10.93     16.66 o
   3   7   2       28.14        4.29     25.89 o
   4   7   2        8.11      -18.12     27.70 o
   5   7   2        5.11        9.66     38.93 o
  -4   8   2        1.50      -16.34     23.72 o
  -3   8   2        1.66      -17.00     24.87 o
  -2   8   2        1.13      -22.97     34.40 o
  -1   8   2        9.19      -10.43     16.38 o
   0   8   2        8.22        0.99     17.68 o
   1   8   2        9.16       10.10     18.48 o
   2   8   2        1.14        1.33     19.57 o
   3   8   2        1.66       25.15     35.24 o
   4   8   2        1.51       38.18     45.92 o
  -3   9   2        3.71      -11.04     36.61 o
  -2   9   2       46.83       81.21     25.24 o
  -1   9   2       11.50       38.21     22.13 o
   0   9   2        4.99       -3.38     27.28 o
   1   9   2       11.47      -30.57     30.57 o
   2   9   2       46.84       75.71     24.19 o
   3   9   2        3.71      -12.85     39.90 o
   1  10   2        3.63      -18.44     51.66 o
   2  10   2        0.71      -50.52     50.52 o
   1   0   3      326.97      272.49     14.55 o
   2   0   3      865.23      767.19     37.04 o
   3   0   3       51.82       57.98      6.64 o
   4   0   3       68.45       59.11     11.13 o
   5   0   3        1.93       -1.48     14.94 o
   6   0   3        1.28        4.54     43.10 o
   7   0   3        0.19       18.76     26.27 o
  -7   1   3        3.40       19.73     30.61 o
  -6   1   3       13.16       64.05     24.13 o
  -5   1   3       36.06       13.32     15.58 o
  -4   1   3      247.26      261.74     19.96 o
  -3   1   3      200.24      203.93     14.76 o
  -2   1   3     2079.25     1894.51     83.52 o
  -1   1   3      320.08      312.77     15.61 o
   1   1   3      319.57      316.83     22.63 o
   2   1   3     2079.48     1921.07     89.76 o
   3   1   3      200.16      211.49     13.56 o
   4   1   3      247.24      250.78     26.10 o
   5   1   3       36.09       25.53     14.50 o
   6   1   3       13.20        8.97     20.41 o
   7   1   3        3.42       63.60     35.59 o
  -7   2   3       12.75       39.27     47.87 o
  -6   2   3       17.68       11.89     19.70 o
  -5   2   3       31.16        4.67     13.19 o
  -4   2   3      289.30      334.54     26.90 o
  -3   2   3      237.52      236.67     20.68 o
  -2   2   3     1031.52     1003.85     45.44 o
  -1   2   3    15537.57    18571.23   1017.03 o
   0   2   3     7842.98     7785.97    306.68 o
   1   2   3    15536.47    18936.68    936.23 o
   2   2   3     1031.54      989.01     66.19 o
   3   2   3      237.18      256.87     16.62 o
   4   2   3      289.25      359.06     29.89 o
   5   2   3       31.21        9.23     16.97 o
   6   2   3       17.70       38.35     17.91 o
   7   2   3       12.74       64.87     48.69 o
  -6   3   3       38.31       51.94     23.63 o
  -5   3   3        5.70       19.79     18.96 o
  -4   3   3        6.97       17.93     14.18 o
  -3   3   3      119.80       94.40     11.12 o
  -2   3   3      443.55      435.49     28.02 o
  -1   3   3     1451.87     1323.95     74.74 o
   0   3   3      294.13      287.81     17.24 o
   1   3   3     1453.25     1324.36     67.57 o
   2   3   3      443.29      447.89     31.43 o
   3   3   3      119.89      131.67     19.03 o
   4   3   3        6.98        8.67     10.67 o
   5   3   3        5.71      -20.81     20.81 o
   6   3   3       38.28       79.20     32.91 o
  -6   4   3        1.79      -18.43     33.42 o
  -5   4   3        3.47       20.36     23.80 o
  -4   4   3       88.60       63.11     18.87 o
  -3   4   3       54.31       36.96     13.93 o
  -2   4   3      702.83      728.17     41.84 o
  -1   4   3     1100.34     1041.99     56.97 o
   0   4   3      846.06      740.61     34.09 o
   1   4   3     1100.09     1055.49     55.11 o
   2   4   3      702.98      690.76     43.46 o
   3   4   3       54.31       72.50     16.04 o
   4   4   3       88.64      100.71     21.72 o
   5   4   3        3.51        3.31     26.26 o
   6   4   3        1.77       13.43     31.26 o
  -6   5   3       19.54       73.09     56.08 o
  -5   5   3       10.36      -37.78     58.65 o
  -4   5   3      106.15       43.31     21.72 o
  -3   5   3       19.78       18.34     20.48 o
  -2   5   3        2.30       -1.37     14.08 o
  -1   5   3       79.77       72.04     14.08 o
   0   5   3       22.31       24.48     10.12 o
   1   5   3       79.85       67.12      9.76 o
   2   5   3        2.34        5.60     16.53 o
   3   5   3       19.89       13.90     22.14 o
   4   5   3      106.14       94.84     20.99 o
   5   5   3       10.33       27.20     31.91 o
   6   5   3       19.57      -46.52     46.52 o
  -5   6   3        5.95       26.26     58.47 o
  -4   6   3       27.42       40.02     31.65 o
  -3   6   3       37.91       53.24     22.60 o
  -2   6   3       57.28       51.71     16.52 o
  -1   6   3       54.95       61.57     27.04 o
   0   6   3       57.46       45.85     11.71 o
   1   6   3       54.71       39.63     14.23 o
   2   6   3       57.43       35.80     31.52 o
   3   6   3       38.07       36.05     24.78 o
   4   6   3       27.44       61.15     27.53 o
   5   6   3        5.96       43.08     31.71 o
  -5   7   3       22.73      130.00     69.98 o
  -4   7   3        8.18      -17.07     28.51 o
  -3   7   3       96.75       85.04     23.37 o
  -2   7   3       10.55       14.37     19.09 o
  -1   7   3       14.12       32.79     18.16 o
   0   7   3       99.59       62.82     15.93 o
   1   7   3       14.13       20.03     15.14 o
   2   7   3       10.52       11.20     15.03 o
   3   7   3       96.76       84.12     29.91 o
   4   7   3        8.17       28.51     28.40 o
   5   7   3       22.74       49.97     43.82 o
  -4   8   3        8.10       73.90     28.03 o
  -3   8   3       22.34       13.07     26.87 o
  -2   8   3       19.92       58.48     29.76 o
  -1   8   3       29.80       12.65     18.57 o
   0   8   3       10.82       38.36     22.72 o
   1   8   3       29.80       30.55     22.77 o
   2   8   3       19.93       -1.17     19.48 o
   3   8   3       22.38       42.55     32.09 o
   4   8   3        8.10       16.09     55.86 o
  -3   9   3        2.65       35.32     40.25 o
  -2   9   3        5.71      -21.64     21.64 o
  -1   9   3       21.05       68.16     23.36 o
   0   9   3        6.84       20.14     29.24 o
   1   9   3       21.06       37.33     35.05 o
   2   9   3        5.71      -15.39     21.34 o
   3   9   3        2.65      -29.92     29.92 o
   1  10   3        4.71      -47.84     47.84 o
   2  10   3        2.43      -46.60     46.60 o
   1   0   4     1115.07      885.79     46.64 o
   2   0   4     1342.42     1152.70     57.93 o
   3   0   4       16.01       12.54      5.96 o
   4   0   4       12.07        6.42      9.91 o
   5   0   4       35.50       41.34     16.22 o
   6   0   4       29.23       29.79     26.29 o
   7   0   4       15.71       67.62     31.66 o
  -7   1   4        0.69       41.01     29.63 o
  -6   1   4       47.23       88.79     24.59 o
  -5   1   4       48.35       49.51     15.11 o
  -4   1   4       24.50       37.85      8.75 o
  -3   1   4      245.16      266.65     15.24 o
  -2   1   4      649.34      599.96     29.25 o
  -1   1   4      455.27      425.84     18.21 o
   0   1   4     1033.70      916.45     55.77 o
   1   1   4      455.08      453.13     29.27 o
   2   1   4      649.28      569.34     29.21 o
   3   1   4      244.93      258.80     18.57 o
   4   1   4       24.53       13.53     11.76 o
   5   1   4       48.43       36.17     27.80 o
   6   1   4       47.27       73.45     27.30 o
   7   1   4        0.69        2.70     42.98 o
  -7   2   4        9.94       77.72     35.39 o
  -6   2   4       48.34       81.72     26.56 o
  -5   2   4        6.27      -12.79     12.79 o
  -4   2   4       61.44       57.81     14.65 o
  -3   2   4      176.36      199.97     13.91 o
  -2   2   4      333.46      327.94     16.53 o
  -1   2   4    11180.35    12104.54    663.40 o
   0   2   4      102.10      117.37      7.47 o
   1   2   4    11186.51    11999.26    584.79 o
   2   2   4      333.90      316.47     22.71 o
   3   2   4      176.71      221.37     16.61 o
   4   2   4       61.22       57.06     15.44 o
   5   2   4        6.25       -2.07     22.48 o
   6   2   4       48.31       56.18     18.58 o
   7   2   4        9.97       13.77     44.34 o
  -6   3   4       37.28       47.37     20.19 o
  -5   3   4       13.34       14.16     18.96 o
  -4   3   4       23.82       31.22     16.93 o
  -3   3   4       69.23       70.17     10.26 o
  -2   3   4      710.78      713.99     42.14 o
  -1   3   4      151.53      171.44     14.15 o
   0   3   4      443.22      431.18     21.37 o
   1   3   4      151.47      162.00     10.59 o
   2   3   4      709.19      769.16     45.87 o
   3   3   4       69.06       44.36     14.36 o
   4   3   4       23.72       18.59     11.71 o
   5   3   4       13.36       19.89     28.95 o
   6   3   4       37.36       42.78     50.36 o
  -6   4   4        0.25       -4.98     34.27 o
  -5   4   4       35.06       15.47     19.18 o
  -4   4   4       18.41        1.45     18.54 o
  -3   4   4      116.42      125.25     19.17 o
  -2   4   4     1773.45     1699.24    105.05 o
  -1   4   4     1319.44     1202.92     65.40 o
   0   4   4      276.37      269.98     15.41 o
   1   4   4     1318.20     1231.79     59.63 o
   2   4   4     1773.26     1877.38    100.99 o
   3   4   4      116.45       95.45     22.13 o
   4   4   4       18.50        6.61     17.11 o
   5   4   4       35.07       34.03     27.39 o
   6   4   4        0.25       13.73     31.01 o
  -6   5   4        2.06      -47.67     47.67 o
  -5   5   4        8.77        4.70     30.88 o
  -4   5   4      223.02      246.77     33.71 o
  -3   5   4       16.64       -2.90     16.19 o
  -2   5   4      206.85      232.86     28.94 o
  -1   5   4       57.03       28.97     17.60 o
   0   5   4       20.07       24.09      8.01 o
   1   5   4       57.15       70.30      9.72 o
   2   5   4      207.07      255.19     26.79 o
   3   5   4       16.63        0.38     15.99 o
   4   5   4      223.09      207.95     27.17 o
   5   5   4        8.83       21.55     34.72 o
   6   5   4        2.07       -9.88     49.59 o
  -5   6   4       23.14       75.21     57.90 o
  -4   6   4       21.98       78.07     35.23 o
  -3   6   4       48.87       42.05     22.06 o
  -2   6   4       47.13       35.91     21.05 o
  -1   6   4        3.15       14.08     14.45 o
   0   6   4       96.93      107.70     14.15 o
   1   6   4        3.14        8.05     11.16 o
   2   6   4       47.15       53.70     21.91 o
   3   6   4       48.80       11.44     21.44 o
   4   6   4       22.04       63.46     27.46 o
   5   6   4       23.19       55.68     34.45 o
  -5   7   4        6.05       83.92     46.49 o
  -4   7   4       17.77      113.96     35.41 o
  -3   7   4       21.48       31.46     23.10 o
  -2   7   4       10.30      -10.20     17.52 o
  -1   7   4       23.51       11.84     18.31 o
   0   7   4       59.55       66.44     21.54 o
   1   7   4       23.46       30.45     16.09 o
   2   7   4       10.27      -16.47     16.47 o
   3   7   4       21.55      -22.84     22.84 o
   4   7   4       17.72        7.08     28.71 o
   5   7   4        6.04      -27.07     51.62 o
  -4   8   4        0.66       -4.42     25.88 o
  -3   8   4        0.92       22.16     32.49 o
  -2   8   4       61.33       30.01     27.42 o
  -1   8   4       15.10        1.36     19.37 o
   0   8   4       27.29       33.47     21.98 o
   1   8   4       15.13       -9.79     15.94 o
   2   8   4       61.38       16.27     19.58 o
   3   8   4        0.92      -13.78     42.35 o
   4   8   4        0.67       -0.88     63.45 o
  -3   9   4       12.47      -12.84     38.37 o
  -2   9   4        5.10      -10.60     26.04 o
  -1   9   4       22.06       67.87     24.61 o
   0   9   4       23.66       51.91     38.90 o
   1   9   4       22.04       33.04     33.88 o
   2   9   4        5.10      -21.01     21.01 o
   3   9   4       12.46       43.80     37.80 o
   1  10   4        0.49      -17.96     51.37 o
   2  10   4        0.17      -50.98     51.06 o
   1   0   5     5922.76     5647.03    289.60 o
   2   0   5      136.27      129.13     10.68 o
   3   0   5      362.58      417.22     22.52 o
   4   0   5       77.90       75.36     16.92 o
   5   0   5      155.21      193.34     25.37 o
   6   0   5       27.68        9.10     24.89 o
   7   0   5        3.27       49.38     30.68 o
  -7   1   5        2.73       37.99     32.37 o
  -6   1   5      118.98       96.43     25.91 o
  -5   1   5      157.52      156.41     21.22 o
  -4   1   5      146.56      147.03     13.38 o
  -3   1   5      617.93      613.91     30.38 o
  -2   1   5      354.72      353.33     17.69 o
  -1   1   5     4596.66     4403.79    162.51 o
   0   1   5     1936.14     1315.46    132.90 o
   1   1   5     4597.68     4442.30    233.96 o
   2   1   5      354.62      364.42     18.15 o
   3   1   5      618.51      620.82     32.57 o
   4   1   5      146.53      179.35     22.67 o
   5   1   5      157.52      175.99     26.28 o
   6   1   5      119.02       95.55     31.41 o
   7   1   5        2.73       38.70     45.55 o
  -7   2   5        1.09        0.38     32.38 o
  -6   2   5       49.40       64.43     25.29 o
  -5   2   5       37.43       11.67     13.29 o
  -4   2   5       64.38       48.19     10.15 o
  -3   2   5      223.95      213.79     14.89 o
  -2   2   5      305.43      321.44     16.33 o
  -1   2   5     5175.32     4986.54    259.86 o
   0   2   5     3804.79     3356.43    154.61 o
   1   2   5     5174.10     5176.12    227.66 o
   2   2   5      305.97      336.73     23.07 o
   3   2   5      224.14      258.92     18.70 o
   4   2   5       64.47       84.11     20.22 o
   5   2   5       37.42       29.80     18.15 o
   6   2   5       49.25       27.83     28.35 o
   7   2   5        1.09       44.44     47.50 o
  -6   3   5        7.99       30.66     19.64 o
  -5   3   5       95.80       84.64     18.09 o
  -4   3   5       18.21        8.00     15.38 o
  -3   3   5       33.60       21.67      8.75 o
  -2   3   5       57.61       66.31     12.49 o
  -1   3   5      120.49      106.68     17.51 o
   0   3   5       97.38      109.37      8.67 o
   1   3   5      119.99      125.39      8.83 o
   2   3   5       57.53       68.50      8.96 o
   3   3   5       33.64       53.67     10.69 o
   4   3   5       18.20       25.67     11.75 o
   5   3   5       95.82      103.68     30.20 o
   6   3   5        8.03       20.47     29.83 o
  -6   4   5        6.54        7.62     22.88 o
  -5   4   5       38.74       62.93     21.02 o
  -4   4   5       44.44       28.96     20.90 o
  -3   4   5        3.76        9.61     11.68 o
  -2   4   5     3115.55     3104.07    206.05 o
  -1   4   5     1212.52     1212.47     69.70 o
   0   4   5      817.17      816.57     40.41 o
   1   4   5     1211.95     1176.48     55.02 o
   2   4   5     3115.39     3182.68    168.64 o
   3   4   5        3.75       13.56     13.43 o
   4   4   5       44.51       33.14     15.92 o
   5   4   5       38.84       47.17     29.49 o
   6   4   5        6.53       -7.99     30.42 o
  -6   5   5       10.07      -14.87     53.14 o
  -5   5   5        3.71       60.92     35.13 o
  -4   5   5       84.22       75.42     26.80 o
  -3   5   5       55.68       36.95     18.15 o
  -2   5   5      160.55      195.02     23.02 o
  -1   5   5       22.37       -5.00      9.50 o
   0   5   5       12.03        7.99      9.14 o
   1   5   5       22.35       51.56      9.61 o
   2   5   5      160.85      200.47     26.60 o
   3   5   5       55.58       13.95     16.40 o
   4   5   5       84.13       77.39     22.86 o
   5   5   5        3.71      -30.19     39.35 o
   6   5   5       10.04      -41.44     50.42 o
  -5   6   5        8.36       28.33     51.56 o
  -4   6   5        9.89       49.90     31.94 o
  -3   6   5        6.75       19.64     24.10 o
  -2   6   5       37.99       38.73     23.09 o
  -1   6   5       10.55       33.52     15.71 o
   0   6   5      670.16      756.12     48.15 o
   1   6   5       10.52       22.55     11.20 o
   2   6   5       37.86       18.87     15.63 o
   3   6   5        6.73      -23.84     41.37 o
   4   6   5        9.96       15.92     36.82 o
   5   6   5        8.35      -14.22     31.99 o
  -5   7   5        3.46       20.22     42.37 o
  -4   7   5       21.44       25.65     29.37 o
  -3   7   5       17.90       44.21     21.85 o
  -2   7   5       29.83       52.67     19.75 o
  -1   7   5       30.05       36.45     19.11 o
   0   7   5       65.30       65.12     17.09 o
   1   7   5       30.08       50.51     21.31 o
   2   7   5       29.81       21.75     17.70 o
   3   7   5       17.88      -10.94     23.11 o
   4   7   5       21.47       43.90     31.42 o
   5   7   5        3.45      -26.11     50.76 o
  -4   8   5        1.09       29.78     30.49 o
  -3   8   5       44.61       -0.37     27.84 o
  -2   8   5       29.09       47.66     29.60 o
  -1   8   5        9.85       30.65     22.67 o
   0   8   5       38.33       16.19     26.36 o
   1   8   5        9.84      -14.49     16.33 o
   2   8   5       29.08        6.10     22.04 o
   3   8   5       44.62       90.63     45.24 o
   4   8   5        1.10      -53.57     53.57 o
  -3   9   5        7.66      -38.40     38.40 o
  -2   9   5        9.58       40.44     63.47 o
  -1   9   5       17.46       51.85     23.96 o
   0   9   5        0.00       -3.66     27.27 o
   1   9   5       17.45       29.20     34.18 o
   2   9   5        9.56        1.38     21.35 o
   3   9   5        7.66       55.38     62.08 o
   1  10   5        1.48      -47.96     47.96 o
   2  10   5        5.30       12.82     52.62 o
   1   0   6      843.39      736.58     33.52 o
   2   0   6      426.05      406.88     25.05 o
   3   0   6      819.12      830.41     48.08 o
   4   0   6       25.30       27.09      9.30 o
   5   0   6      312.03      353.05     35.72 o
   6   0   6        7.15       21.48     20.42 o
   7   0   6        0.01       23.69     29.33 o
  -7   1   6       13.94       12.06     29.20 o
  -6   1   6       66.97       28.44     24.31 o
  -5   1   6        7.67        2.70     13.73 o
  -4   1   6      248.61      262.08     25.04 o
  -3   1   6       10.10       13.27      5.84 o
  -2   1   6       83.84      102.50      8.35 o
  -1   1   6      382.71      340.12     14.45 o
   0   1   6     3936.56     3640.81    134.47 o
   1   1   6      382.19      365.45     21.15 o
   2   1   6       83.98       79.02      6.96 o
   3   1   6       10.03       15.81      6.43 o
   4   1   6      248.14      273.59     28.10 o
   5   1   6        7.71       -1.65     13.62 o
   6   1   6       66.91       62.94     23.35 o
  -7   2   6       12.73       44.92     35.07 o
  -6   2   6       32.33       49.60     22.87 o
  -5   2   6       46.63       59.39     16.13 o
  -4   2   6      163.56      160.60     18.38 o
  -3   2   6      392.31      419.88     25.84 o
  -2   2   6      214.25      210.91     11.97 o
  -1   2   6      753.86      668.66     43.67 o
   0   2   6     4003.99     3684.72    180.83 o
   1   2   6      753.88      649.68     31.86 o
   2   2   6      213.90      230.33     17.62 o
   3   2   6      392.89      437.69     30.91 o
   4   2   6      163.69      167.97     21.14 o
   5   2   6       46.63       37.59     19.10 o
   6   2   6       32.20       39.61     26.75 o
   7   2   6       12.71       23.36     44.33 o
  -6   3   6       24.56       35.33     20.35 o
  -5   3   6      143.47      140.42     21.47 o
  -4   3   6       50.62       38.06     23.50 o
  -3   3   6      214.64      195.24     16.00 o
  -2   3   6       18.25       35.49      9.57 o
  -1   3   6      752.00      694.93     41.01 o
   0   3   6      725.20      625.84     31.15 o
   1   3   6      751.20      679.01     31.14 o
   2   3   6       18.29       12.62      6.78 o
   3   3   6      214.41      224.33     18.98 o
   4   3   6       50.77       52.08     16.08 o
   5   3   6      143.46      111.25     27.15 o
   6   3   6       24.65       20.21     29.64 o
  -6   4   6        6.45       33.69     25.68 o
  -5   4   6       22.20       31.94     20.45 o
  -4   4   6       18.47        4.66     14.68 o
  -3   4   6      112.96      145.63     18.05 o
  -2   4   6     1028.84      995.96     70.56 o
  -1   4   6     1417.74     1300.72     74.68 o
   0   4   6       79.72       81.25     10.44 o
   1   4   6     1417.78     1313.98     61.28 o
   2   4   6     1028.71     1012.79     49.62 o
   3   4   6      113.29      153.35     21.92 o
   4   4   6       18.46        6.16     14.79 o
   5   4   6       22.19       53.72     28.84 o
   6   4   6        6.43       13.80     53.13 o
  -6   5   6        6.46        0.01     27.64 o
  -5   5   6        4.02      -32.09     55.95 o
  -4   5   6      171.47      122.53     30.23 o
  -3   5   6        2.54      -13.30     13.30 o
  -2   5   6       56.72       65.11     15.02 o
  -1   5   6      563.76      598.10     36.43 o
   0   5   6      111.55      133.77     12.25 o
   1   5   6      563.33      590.62     29.64 o
   2   5   6       56.80      103.41     16.87 o
   3   5   6        2.55       22.16     16.69 o
   4   5   6      171.31      176.43     23.17 o
   5   5   6        3.99      -22.97     27.62 o
   6   5   6        6.47        1.87     54.39 o
  -5   6   6        0.82       -1.80     48.62 o
  -4   6   6        1.55      -12.88     29.81 o
  -3   6   6      147.59      121.16     40.56 o
  -2   6   6      364.98      398.27     37.26 o
  -1   6   6       63.11       63.35     16.18 o
   0   6   6       55.18       65.70     13.52 o
   1   6   6       63.18       63.89     14.20 o
   2   6   6      364.98      350.93     33.18 o
   3   6   6      147.67      182.52     33.53 o
   4   6   6        1.56       -7.00     24.66 o
   5   6   6        0.81       46.96     37.85 o
  -5   7   6        9.42       83.27     46.08 o
  -4   7   6       19.24       37.04     31.74 o
  -3   7   6        7.08        4.04     20.95 o
  -2   7   6      115.01      117.37     22.93 o
  -1   7   6       13.25       18.68     18.50 o
   0   7   6       27.77       49.60     21.52 o
   1   7   6       13.26       34.72     22.52 o
   2   7   6      114.95       95.05     20.10 o
   3   7   6        7.11       20.04     27.59 o
   4   7   6       19.27       -2.01     28.35 o
   5   7   6        9.42      -43.73     50.52 o
  -4   8   6        1.52       27.28     27.05 o
  -3   8   6        0.75       17.64     28.26 o
  -2   8   6        0.60      -26.38     26.38 o
  -1   8   6       65.31      117.04     26.52 o
   0   8   6       53.74       57.98     23.80 o
   1   8   6       65.24       59.96     24.35 o
   2   8   6        0.60      -15.47     25.39 o
   3   8   6        0.75       32.83     93.61 o
   4   8   6        1.52      -23.73     43.82 o
  -3   9   6        0.37      -28.89     54.86 o
  -2   9   6       27.63       87.75     43.43 o
  -1   9   6       88.71       38.91     38.66 o
   0   9   6        7.96       -2.62     24.69 o
   1   9   6       88.65      101.99     54.51 o
   2   9   6       27.63        9.01     21.60 o
   3   9   6        0.37      -21.80     29.89 o
   1  10   6       31.67        0.59     48.99 o
   2  10   6        2.15      -37.24     48.43 o
   1   0   7     4003.94     3655.89    169.97 o
   2   0   7      119.15      125.26      9.54 o
   3   0   7        3.69        0.74      6.28 o
   4   0   7        2.10        0.41      8.74 o
   5   0   7       15.57        3.24     15.67 o
   6   0   7        4.52        7.53     28.50 o
   7   0   7        0.57       48.63     32.43 o
  -7   1   7        7.49       13.31     38.16 o
  -6   1   7       14.43      -15.17     18.71 o
  -5   1   7      290.23      301.98     28.92 o
  -4   1   7      327.53      348.38     22.71 o
  -3   1   7     1114.49     1058.27     57.89 o
  -2   1   7      200.55      184.37     12.25 o
  -1   1   7     1047.84      911.75     39.98 o
   0   1   7     1601.43     1388.45     51.89 o
   1   1   7     1047.74      977.10     49.86 o
   2   1   7      200.88      211.79     12.20 o
   3   1   7     1113.90     1030.54     59.48 o
   4   1   7      327.39      393.98     53.85 o
   5   1   7      290.62      330.70     29.25 o
   6   1   7       14.42      -10.90     20.06 o
   7   1   7        7.51      160.22     53.22 o
  -7   2   7        2.00       -7.37     51.28 o
  -6   2   7       30.83       26.63     21.55 o
  -5   2   7       17.99       34.55     14.94 o
  -4   2   7      184.84      169.84     16.24 o
  -3   2   7       87.58       87.45      9.26 o
  -2   2   7      322.79      315.46     15.97 o
  -1   2   7      793.43      704.09     41.59 o
   0   2   7     5699.67     5551.77    245.60 o
   1   2   7      794.33      694.10     32.55 o
   2   2   7      322.92      341.62     20.90 o
   3   2   7       87.68      114.98     18.08 o
   4   2   7      184.57      194.20     22.41 o
   5   2   7       17.91       11.69     18.25 o
   6   2   7       30.86       54.98     44.32 o
   7   2   7        2.00       13.29     41.33 o
  -6   3   7       36.09       43.58     26.39 o
  -5   3   7      114.55      112.03     20.13 o
  -4   3   7      114.45      118.09     14.12 o
  -3   3   7      228.28      190.35     17.23 o
  -2   3   7      178.18      196.61     15.96 o
  -1   3   7     1023.49      959.72     55.61 o
   0   3   7      354.14      340.78     17.43 o
   1   3   7     1022.86      913.56     40.70 o
   2   3   7      178.37      213.89     15.53 o
   3   3   7      228.23      203.09     17.63 o
   4   3   7      114.45       94.07     15.74 o
   5   3   7      114.40       94.95     26.19 o
   6   3   7       36.12       52.70     31.07 o
  -6   4   7       28.53       87.25     28.62 o
  -5   4   7        9.34       20.20     20.93 o
  -4   4   7       39.29       27.71     13.97 o
  -3   4   7      119.60      125.74     29.84 o
  -2   4   7     2158.77     2193.12    147.46 o
  -1   4   7      156.32      167.08     15.26 o
   0   4   7       57.03       47.63      8.21 o
   1   4   7      156.12      156.15     10.81 o
   2   4   7     2158.75     2158.67    109.41 o
   3   4   7      119.81      102.04     17.90 o
   4   4   7       39.38       32.52     14.46 o
   5   4   7        9.29        2.26     26.02 o
   6   4   7       28.52       49.84     34.90 o
  -6   5   7       26.45       28.07     31.45 o
  -5   5   7        5.28       -9.90     31.81 o
  -4   5   7       43.78       11.48     22.75 o
  -3   5   7       59.08       63.28     23.88 o
  -2   5   7       58.41       46.16     21.70 o
  -1   5   7      121.53      136.86     19.58 o
   0   5   7       32.22       51.74      9.43 o
   1   5   7      121.66      139.68     11.63 o
   2   5   7       58.27       43.13     13.22 o
   3   5   7       59.23       73.55     18.69 o
   4   5   7       43.84       34.07     26.34 o
   5   5   7        5.27      -27.04     27.04 o
   6   5   7       26.48      -47.74     47.74 o
  -5   6   7        0.15        6.80     36.41 o
  -4   6   7        2.89      -24.37     24.37 o
  -3   6   7      408.28      417.14     52.49 o
  -2   6   7      166.89      213.51     23.10 o
  -1   6   7       45.81       23.00     13.19 o
   0   6   7      196.49      220.20     18.61 o
   1   6   7       45.85       25.16     12.58 o
   2   6   7      166.86      181.02     21.38 o
   3   6   7      408.30      495.44     66.56 o
   4   6   7        2.91       16.88     30.76 o
   5   6   7        0.15       23.13     60.86 o
  -5   7   7       18.06        1.38     30.22 o
  -4   7   7        2.60       63.54     32.73 o
  -3   7   7       40.77       63.23     26.59 o
  -2   7   7       72.20      101.87     24.60 o
  -1   7   7       67.62       63.30     20.51 o
   0   7   7        0.53        1.37     15.31 o
   1   7   7       67.65       77.93     18.42 o
   2   7   7       72.19       62.55     21.93 o
   3   7   7       40.85       88.11     30.30 o
   4   7   7        2.60       28.90     30.56 o
   5   7   7       18.09       49.85     63.19 o
  -4   8   7       12.23       18.81     30.92 o
  -3   8   7        3.82       13.37     28.85 o
  -2   8   7       31.68        5.84     24.30 o
  -1   8   7       49.97       26.01     21.86 o
   0   8   7       23.87       36.43     45.91 o
   1   8   7       50.05       43.04     18.05 o
   2   8   7       31.68       17.78     18.88 o
   3   8   7        3.81       -5.08     37.30 o
   4   8   7       12.23        8.81     46.13 o
  -3   9   7       20.43      -12.94     56.83 o
  -2   9   7       18.98       94.10     44.51 o
  -1   9   7       23.72       23.20     22.68 o
   0   9   7        7.37        0.11     24.13 o
   1   9   7       23.71       16.64     27.94 o
   2   9   7       18.95      -21.63     21.63 o
   3   9   7       20.43      -30.02     30.02 o
   0  10   7       31.53      103.97     69.14 o
   0   0   8     6111.21     6280.75    416.08 o
   1   0   8      837.43      639.59     29.43 o
   2   0   8       69.31       68.89      6.99 o
   3   0   8       88.72       82.77      9.33 o
   4   0   8      203.28      231.69     19.60 o
   5   0   8      225.71      268.72     30.88 o
   6   0   8        0.49       14.87     20.07 o
   7   0   8        0.50       48.92     32.91 o
  -7   1   8        0.33       20.83     44.17 o
  -6   1   8        1.81       -6.67     19.68 o
  -5   1   8      369.43      346.43     49.50 o
  -4   1   8      198.21      200.91     26.58 o
  -3   1   8      489.20      491.64     27.32 o
  -2   1   8      140.80      152.08     10.88 o
  -1   1   8     2177.00     1934.51     87.30 o
   0   1   8      968.74      818.24     32.26 o
   1   1   8     2176.08     1989.74     94.61 o
   2   1   8      140.78      118.86     10.64 o
   3   1   8      489.14      442.30     27.99 o
   4   1   8      198.24      217.39     28.75 o
   5   1   8      369.86      454.23     37.21 o
   6   1   8        1.82      -14.02     19.29 o
   7   1   8        0.34       18.38     41.30 o
  -7   2   8        9.37      -39.03     39.03 o
  -6   2   8       14.36       30.71     22.13 o
  -5   2   8       42.91       28.64     14.54 o
  -4   2   8       12.00        0.07     10.16 o
  -3   2   8      175.14      177.44     14.41 o
  -2   2   8       85.54       78.95      8.49 o
  -1   2   8      968.81      852.96     46.88 o
   0   2   8        2.43        7.68      6.78 o
   1   2   8      967.58      896.38     41.64 o
   2   2   8       85.58       99.57     13.33 o
   3   2   8      175.39      180.75     17.42 o
   4   2   8       12.00       28.48     12.48 o
   5   2   8       42.89       39.81     19.09 o
   6   2   8       14.40        8.98     41.22 o
   7   2   8        9.36      113.49     52.36 o
  -6   3   8       49.23       45.02     25.70 o
  -5   3   8       24.32        5.52     14.07 o
  -4   3   8      160.99      146.72     15.96 o
  -3   3   8       36.29       27.13      7.45 o
  -2   3   8      222.07      247.33     17.62 o
  -1   3   8      662.93      670.79     40.15 o
   0   3   8      547.07      514.75     25.68 o
   1   3   8      663.21      628.88     30.19 o
   2   3   8      222.49      221.99     13.39 o
   3   3   8       36.54       36.78      8.18 o
   4   3   8      160.70      117.81     16.86 o
   5   3   8       24.28        8.67     20.90 o
   6   3   8       49.30       27.94     29.16 o
  -6   4   8       34.62       34.14     53.17 o
  -5   4   8       23.76       36.09     16.78 o
  -4   4   8       91.09       83.22     13.91 o
  -3   4   8      298.60      310.38     28.75 o
  -2   4   8      699.75      865.09     63.19 o
  -1   4   8      239.39      240.37     19.22 o
   0   4   8      117.61      114.70     10.76 o
   1   4   8      239.56      247.62     14.01 o
   2   4   8      700.08      834.64     43.69 o
   3   4   8      298.62      282.32     25.92 o
   4   4   8       91.20       91.69     22.61 o
   5   4   8       23.73       40.38     21.43 o
   6   4   8       34.64       17.07     35.90 o
  -6   5   8       15.08      -49.44     53.26 o
  -5   5   8       16.77        6.59     19.75 o
  -4   5   8      115.59      105.35     29.34 o
  -3   5   8      103.49       80.67     20.67 o
  -2   5   8      133.27      150.14     20.20 o
  -1   5   8       76.63       82.61     17.00 o
   0   5   8        9.20       -1.64      9.90 o
   1   5   8       76.57       74.01      9.96 o
   2   5   8      133.06      134.07     15.42 o
   3   5   8      103.44      121.16     21.08 o
   4   5   8      115.63      115.12     30.27 o
   5   5   8       16.75       12.55     44.75 o
   6   5   8       15.11      -42.88     48.33 o
  -5   6   8       13.96       29.94     27.20 o
  -4   6   8       23.41       -3.05     25.27 o
  -3   6   8      485.74      550.25     46.29 o
  -2   6   8      220.53      234.04     24.92 o
  -1   6   8       16.55        5.31     13.24 o
   0   6   8       56.19       55.30     12.42 o
   1   6   8       16.54       11.91     12.59 o
   2   6   8      220.13      249.73     24.54 o
   3   6   8      485.45      605.97     75.96 o
   4   6   8       23.44       13.80     29.50 o
   5   6   8       13.92       17.55     35.80 o
  -5   7   8        2.41      -11.68     38.33 o
  -4   7   8       22.48       15.55     22.63 o
  -3   7   8       37.66       36.51     25.73 o
  -2   7   8      104.48      117.38     23.14 o
  -1   7   8      119.29      144.20     24.31 o
   0   7   8       15.86       33.18     16.50 o
   1   7   8      119.37      125.08     20.39 o
   2   7   8      104.38       77.46     37.45 o
   3   7   8       37.62       44.15     27.83 o
   4   7   8       22.42       54.04     27.45 o
   5   7   8        2.42       -9.85     57.70 o
  -4   8   8       26.54       35.21     32.70 o
  -3   8   8       32.58       11.81     28.62 o
  -2   8   8       22.06       36.16     26.06 o
  -1   8   8       34.88       19.92     22.24 o
   0   8   8        0.25       24.05     26.29 o
   1   8   8       34.94       27.11     26.46 o
   2   8   8       22.07      -11.04     18.21 o
   3   8   8       32.62      -12.26     55.85 o
   4   8   8       26.56      105.13     89.14 o
  -3   9   8       10.61      153.67     69.77 o
  -2   9   8        2.49       20.77     42.23 o
  -1   9   8        3.41       10.97     23.50 o
   0   9   8       58.17        5.91     24.47 o
   1   9   8        3.40      -25.95     25.95 o
   2   9   8        2.49       11.28     28.75 o
   3   9   8       10.62      -26.80     29.60 o
   0  10   8       93.59      117.17     71.38 o
   1   0   9       73.31       81.50      6.51 o
   2   0   9     1478.54     1384.03     64.26 o
   3   0   9        0.55        6.20      7.46 o
   4   0   9       59.56       52.18     12.84 o
   5   0   9      158.22      141.23     20.08 o
   6   0   9        1.13       -3.67     19.69 o
   7   0   9        0.17       20.40     32.00 o
  -7   1   9        1.54        6.01     43.47 o
  -6   1   9       43.41       33.76     23.99 o
  -5   1   9        9.63       22.72     16.75 o
  -4   1   9      193.24      244.74     18.38 o
  -3   1   9      185.62      205.45     15.27 o
  -2   1   9     1187.34     1098.28     55.16 o
  -1   1   9     1647.13     1522.20     69.12 o
   0   1   9     1625.25     1397.80     55.92 o
   1   1   9     1647.87     1539.66     69.72 o
   2   1   9     1187.47     1147.82     57.40 o
   3   1   9      185.49      170.17     14.01 o
   4   1   9      192.60      176.51     21.61 o
   5   1   9        9.59       18.64     11.83 o
   6   1   9       43.44       39.40     22.43 o
   7   1   9        1.54       71.50     49.43 o
  -6   2   9       12.23        3.97     20.94 o
  -5   2   9        6.75       19.49     14.41 o
  -4   2   9      250.84      293.12     22.32 o
  -3   2   9       66.63       67.56     11.92 o
  -2   2   9      110.13      101.85      9.47 o
  -1   2   9      345.99      342.64     19.85 o
   0   2   9     3026.77     2906.99    125.12 o
   1   2   9      345.74      341.13     19.56 o
   2   2   9      110.37       95.64     11.25 o
   3   2   9       66.80       65.09      8.15 o
   4   2   9      251.01      260.18     27.80 o
   5   2   9        6.80        7.71     17.79 o
   6   2   9       12.24      -21.73     37.38 o
  -6   3   9        5.35       15.29     24.44 o
  -5   3   9       70.49       60.54     16.24 o
  -4   3   9       58.77       47.18     11.75 o
  -3   3   9      354.35      389.62     23.56 o
  -2   3   9       92.71       78.36      9.93 o
  -1   3   9       27.92       42.86      8.03 o
   0   3   9      199.02      189.68     11.25 o
   1   3   9       27.90       25.69      5.61 o
   2   3   9       92.67       95.72      9.91 o
   3   3   9      354.23      349.75     24.77 o
   4   3   9       58.75       57.82     17.97 o
   5   3   9       70.46       84.54     34.18 o
   6   3   9        5.33       43.60     31.41 o
  -6   4   9        8.08       -5.25     28.52 o
  -5   4   9       23.95       21.24     27.86 o
  -4   4   9       31.35       11.12     14.83 o
  -3   4   9       29.28       25.55     12.47 o
  -2   4   9      148.62      165.57     20.77 o
  -1   4   9      417.14      405.99     27.76 o
   0   4   9      142.40      143.13     12.03 o
   1   4   9      417.29      420.35     22.08 o
   2   4   9      148.76      131.79     11.83 o
   3   4   9       29.37       33.31     13.99 o
   4   4   9       31.39        2.18     14.52 o
   5   4   9       24.02       11.94     18.45 o
   6   4   9        8.05       53.87     34.60 o
  -6   5   9        0.72        6.30     56.49 o
  -5   5   9       14.02        3.70     21.00 o
  -4   5   9        3.49       13.23     16.15 o
  -3   5   9      290.02      333.77     37.07 o
  -2   5   9      371.31      363.43     33.23 o
  -1   5   9      223.87      249.53     21.23 o
   0   5   9      243.48      288.68     19.74 o
   1   5   9      223.72      223.03     18.77 o
   2   5   9      370.85      420.38     29.65 o
   3   5   9      290.03      249.26     28.21 o
   4   5   9        3.49       -2.18     17.51 o
   5   5   9       14.02        0.16     30.45 o
   6   5   9        0.71      -30.89     49.41 o
  -5   6   9        9.33       16.73     29.75 o
  -4   6   9       13.37        4.69     23.37 o
  -3   6   9      373.42      359.47     39.93 o
  -2   6   9       67.11       88.85     18.09 o
  -1   6   9      171.37      152.09     20.59 o
   0   6   9        8.97        1.52     14.33 o
   1   6   9      171.60      192.44     18.66 o
   2   6   9       67.07       64.14     16.23 o
   3   6   9      373.50      384.13     51.01 o
   4   6   9       13.42       19.60     23.38 o
   5   6   9        9.33       17.98     48.33 o
  -4   7   9        6.74       -5.56     22.12 o
  -3   7   9       32.22       60.57     22.94 o
  -2   7   9      195.63      200.92     24.37 o
  -1   7   9        3.30       -6.99     15.90 o
   0   7   9       75.14       94.74     17.61 o
   1   7   9        3.31       -9.09     16.21 o
   2   7   9      195.55      181.56     22.32 o
   3   7   9       32.23       50.55     29.16 o
   4   7   9        6.76       24.33     27.30 o
   5   7   9        7.33       40.30     60.25 o
  -4   8   9       31.32       54.14     33.91 o
  -3   8   9      111.99      119.76     44.11 o
  -2   8   9        4.09       -4.48     24.38 o
  -1   8   9       48.76       33.19     22.79 o
   0   8   9       35.56       39.65     27.86 o
   1   8   9       48.84       42.15     21.78 o
   2   8   9        4.07       -7.53     18.25 o
   3   8   9      111.90       40.17     43.14 o
   4   8   9       31.28      165.98     55.59 o
  -2   9   9        4.71       23.52     39.15 o
  -1   9   9        4.97       39.08     25.11 o
   0   9   9       24.93       29.62     26.67 o
   1   9   9        4.96       31.15     45.00 o
   2   9   9        4.71        1.26     25.92 o
   3   9   9        8.66       -9.78     30.25 o
   0  10   9       56.14      238.76     89.30 o
   1  10   9        7.15       69.40     63.56 o
   0   0  10     4349.83     4071.33    270.61 o
   1   0  10     1806.27     1642.36     73.71 o
   2   0  10       16.10       11.40      6.94 o
   3   0  10       43.96       46.86      8.71 o
   4   0  10       23.46       27.68      9.79 o
   5   0  10        5.24       22.11     17.33 o
   6   0  10        1.03       13.48     19.02 o
   7   0  10       13.36      -26.97     27.95 o
  -7   1  10        4.83        7.44     44.88 o
  -6   1  10       53.18       71.44     23.81 o
  -5   1  10       94.85       61.22     22.25 o
  -4   1  10      206.28      222.26     17.20 o
  -3   1  10      119.86      131.25     11.87 o
  -2   1  10      152.49      174.97     12.29 o
  -1   1  10      288.92      283.70     21.18 o
   0   1  10      112.31      111.11      6.80 o
   1   1  10      288.29      275.73     14.54 o
   2   1  10      152.11      155.58     10.33 o
   3   1  10      119.96      119.64     11.90 o
   4   1  10      206.20      179.94     26.24 o
   5   1  10       94.65      107.57     16.12 o
   6   1  10       53.16       51.04     27.61 o
   7   1  10        4.83       99.82     50.37 o
  -6   2  10        8.86       10.60     22.40 o
  -5   2  10        3.87        2.12     14.51 o
  -4   2  10      171.65      164.19     16.86 o
  -3   2  10       44.65       43.80      9.40 o
  -2   2  10      127.88      132.92     11.22 o
  -1   2  10      292.35      315.53     17.73 o
   0   2  10      161.96      147.73     10.63 o
   1   2  10      292.25      293.22     17.24 o
   2   2  10      128.23      114.29      9.86 o
   3   2  10       44.54       74.25      9.51 o
   4   2  10      172.21      240.33     39.26 o
   5   2  10        3.86      -20.16     23.11 o
   6   2  10        8.88       25.15     37.62 o
  -6   3  10       13.40       64.71     24.24 o
  -5   3  10       22.83       27.16     14.90 o
  -4   3  10      575.07      499.37     46.34 o
  -3   3  10      660.08      726.49     39.47 o
  -2   3  10      634.53      662.23     33.90 o
  -1   3  10       46.16       33.14     13.31 o
   0   3  10       33.77       35.14      6.16 o
   1   3  10       46.13       46.93      6.70 o
   2   3  10      634.56      672.03     33.24 o
   3   3  10      659.18      753.47     42.65 o
   4   3  10      575.03      566.63     38.51 o
   5   3  10       22.89       20.89     21.76 o
   6   3  10       13.42       31.77     31.26 o
  -6   4  10        6.77        6.57     24.90 o
  -5   4  10       26.67        3.99     16.26 o
  -4   4  10       10.92       14.58     12.57 o
  -3   4  10       67.48       89.13     14.66 o
  -2   4  10       33.23       16.33     10.29 o
  -1   4  10       99.16      110.95     13.60 o
   0   4  10        0.02       -5.25      6.67 o
   1   4  10       99.18       81.56      9.14 o
   2   4  10       33.06       36.94      9.12 o
   3   4  10       67.59       39.31     14.31 o
   4   4  10       10.90       -6.33     15.17 o
   5   4  10       26.61       21.95     20.01 o
   6   4  10        6.78       24.70     32.79 o
  -6   5  10        2.11      -54.30     54.30 o
  -5   5  10        2.41      -16.29     22.96 o
  -4   5  10       42.18       58.40     17.55 o
  -3   5  10      111.03      150.16     20.66 o
  -2   5  10       54.79       28.63     15.20 o
  -1   5  10       64.86       66.77     13.72 o
   0   5  10       11.80       23.43      9.36 o
   1   5  10       64.73       42.38     10.14 o
   2   5  10       54.95       75.38     13.13 o
   3   5  10      110.88      102.31     22.88 o
   4   5  10       42.24       56.51     20.17 o
   5   5  10        2.43        1.91     29.19 o
   6   5  10        2.11      -48.38     48.38 o
  -5   6  10        7.24        2.30     28.53 o
  -4   6  10       10.35       59.37     21.05 o
  -3   6  10       80.91       93.37     20.20 o
  -2   6  10      215.80      254.45     28.46 o
  -1   6  10      138.43      153.72     19.53 o
   0   6  10       58.33       56.12     17.36 o
   1   6  10      138.59      127.53     20.42 o
   2   6  10      215.89      223.36     21.32 o
   3   6  10       81.01       56.39     25.94 o
   4   6  10       10.30       18.67     26.86 o
   5   6  10        7.22       16.69     46.53 o
  -4   7  10       12.00       57.08     48.44 o
  -3   7  10        2.70      -19.08     19.08 o
  -2   7  10      175.07      153.37     23.02 o
  -1   7  10      116.01      101.85     24.75 o
   0   7  10       57.80       69.15     16.55 o
   1   7  10      116.01       90.85     18.38 o
   2   7  10      175.04      178.78     21.16 o
   3   7  10        2.68       15.72     42.38 o
   4   7  10       12.03        4.98     25.93 o
   5   7  10        4.77       64.27     62.74 o
  -4   8  10       59.26       68.89     47.29 o
  -3   8  10       33.57       -4.93     28.83 o
  -2   8  10       18.02       10.63     24.85 o
  -1   8  10       81.89       44.98     23.78 o
   0   8  10       46.33       33.28     27.06 o
   1   8  10       81.86       67.42     23.15 o
   2   8  10       17.99      -28.88     28.88 o
   3   8  10       33.56       20.59     41.36 o
   4   8  10       59.24       13.57     51.82 o
  -2   9  10       10.39       84.89     44.74 o
  -1   9  10       12.90        8.74     23.70 o
   0   9  10        3.33       19.91     30.17 o
   1   9  10       12.96      -31.00     35.79 o
   2   9  10       10.39       17.84     21.49 o
   3   9  10        1.74      -34.08     34.08 o
   0  10  10       47.80       94.50     72.29 o
   1  10  10       10.93       93.90     68.23 o
   1   0  11     1024.00      993.58     45.30 o
   2   0  11       40.81       42.31      7.01 o
   3   0  11       52.95       54.78      8.91 o
   4   0  11        4.40       -9.37      9.37 o
   5   0  11       78.87      117.49     21.06 o
   6   0  11       46.31       37.56     20.25 o
   7   0  11        2.27       -3.60     38.77 o
  -7   1  11       12.65      -38.18     38.18 o
  -6   1  11       11.71       30.79     21.08 o
  -5   1  11      217.31      200.87     27.59 o
  -4   1  11       92.71       93.66     12.44 o
  -3   1  11      210.71      210.45     15.85 o
  -2   1  11      148.48      152.75     12.28 o
  -1   1  11      692.85      635.34     31.72 o
   0   1  11      147.42      153.44      8.17 o
   1   1  11      693.99      657.27     29.26 o
   2   1  11      148.92      158.24     10.41 o
   3   1  11      210.64      213.82     15.65 o
   4   1  11       92.65       61.35     18.96 o
   5   1  11      217.34      182.31     20.27 o
   6   1  11       11.72       13.79     17.13 o
   7   1  11       12.67       20.25     37.69 o
  -6   2  11        3.77       40.08     23.04 o
  -5   2  11       57.31       59.58     20.14 o
  -4   2  11      238.14      249.57     22.10 o
  -3   2  11      209.34      233.75     19.39 o
  -2   2  11      117.09      111.91     10.00 o
  -1   2  11      538.08      512.67     26.63 o
   0   2  11      163.36      171.91     10.32 o
   1   2  11      537.42      531.52     28.85 o
   2   2  11      117.26      131.54     11.23 o
   3   2  11      209.30      205.00     15.44 o
   4   2  11      238.28      260.89     57.96 o
   5   2  11       57.47       76.68     22.44 o
   6   2  11        3.76      -12.44     40.25 o
  -6   3  11       33.26       80.24     25.83 o
  -5   3  11      104.90      115.69     19.71 o
  -4   3  11       39.76       32.22     11.42 o
  -3   3  11       50.84       55.83     10.74 o
  -2   3  11      126.08      115.76     10.97 o
  -1   3  11      868.66      865.44     45.31 o
   0   3  11       36.61       45.34      6.87 o
   1   3  11      868.93      922.10     43.02 o
   2   3  11      126.15      118.10      9.35 o
   3   3  11       50.88       47.04     11.28 o
   4   3  11       39.79       47.19     14.01 o
   5   3  11      105.01       67.52     30.63 o
   6   3  11       33.27       40.05     35.31 o
  -6   4  11        7.23        6.78     29.45 o
  -5   4  11       55.74       50.09     21.02 o
  -4   4  11      120.75       99.03     15.43 o
  -3   4  11       35.33       33.07     12.48 o
  -2   4  11       39.64       39.18     11.77 o
  -1   4  11      237.35      259.48     18.96 o
   0   4  11     1502.76     1425.62     68.45 o
   1   4  11      237.61      228.93     14.76 o
   2   4  11       39.66       25.16      9.32 o
   3   4  11       35.21       41.92     14.61 o
   4   4  11      120.51       96.71     21.99 o
   5   4  11       55.68       36.30     19.86 o
   6   4  11        7.22       24.44     31.05 o
  -5   5  11       39.10       54.98     51.92 o
  -4   5  11       11.55       -5.39     14.99 o
  -3   5  11      462.87      524.61     43.69 o
  -2   5  11       13.70       -6.50     11.92 o
  -1   5  11      257.76      323.06     25.20 o
   0   5  11      292.22      281.23     19.50 o
   1   5  11      257.53      257.05     19.04 o
   2   5  11       13.64       10.19     11.26 o
   3   5  11      462.44      442.75     44.04 o
   4   5  11       11.48       -6.33     19.70 o
   5   5  11       39.08       35.09     27.58 o
   6   5  11        7.06       83.71     59.70 o
  -5   6  11        2.09      -24.55     44.71 o
  -4   6  11       27.81       41.25     22.21 o
  -3   6  11       36.36       33.07     15.29 o
  -2   6  11      268.47      325.16     32.60 o
  -1   6  11       55.99       43.97     14.59 o
   0   6  11       44.91       34.39     16.95 o
   1   6  11       56.00       64.08     14.48 o
   2   6  11      268.62      282.45     32.09 o
   3   6  11       36.31       83.28     24.19 o
   4   6  11       27.74       26.93     24.40 o
   5   6  11        2.10      -23.31     46.27 o
  -4   7  11        7.63      -25.16     29.67 o
  -3   7  11        3.81       25.41     18.54 o
  -2   7  11       14.39       16.47     16.90 o
  -1   7  11       37.81       35.29     19.37 o
   0   7  11       23.45       14.38     17.72 o
   1   7  11       37.82       36.35     16.59 o
   2   7  11       14.31       31.73     16.02 o
   3   7  11        3.79      -10.71     34.13 o
   4   7  11        7.62      -13.14     26.48 o
   5   7  11        6.36       39.10     58.97 o
  -4   8  11       38.31       61.65     33.94 o
  -3   8  11       19.36       -9.26     28.69 o
  -2   8  11       10.62      -26.95     26.95 o
  -1   8  11       92.51      136.43     28.87 o
   0   8  11       43.89       22.62     27.53 o
   1   8  11       92.60       96.88     24.59 o
   2   8  11       10.63        3.13     17.75 o
   3   8  11       19.35       69.78     44.86 o
   4   8  11       38.33       79.69     67.45 o
  -2   9  11       17.38      -34.96     34.96 o
  -1   9  11       27.72       51.76     25.85 o
   0   9  11       17.98       56.88     31.97 o
   1   9  11       27.67        9.47     27.83 o
   2   9  11       17.37        3.64     28.56 o
   3   9  11        0.82      -37.92     37.92 o
   0  10  11        8.25       47.81     63.86 o
   1  10  11        8.76      173.63     81.44 o
   0   0  12     1228.47     1107.56     75.86 o
   1   0  12      259.32      256.40     14.70 o
   2   0  12      443.63      516.09     27.48 o
   3   0  12      292.90      281.17     20.10 o
   4   0  12       46.35       56.97     11.80 o
   5   0  12        3.98       -8.13     11.70 o
   6   0  12        1.84       -2.40     18.34 o
   7   0  12        0.43       57.87     47.97 o
  -6   1  12        3.32       18.34     22.44 o
  -5   1  12       30.01       55.17     19.78 o
  -4   1  12       75.71       81.74     17.78 o
  -3   1  12      118.82      110.30     11.62 o
  -2   1  12     2182.81     2126.85    111.22 o
  -1   1  12      161.52      154.08     12.81 o
   0   1  12     1048.25      891.42     36.69 o
   1   1  12      161.29      165.82      9.50 o
   2   1  12     2182.97     2104.08    103.64 o
   3   1  12      118.85      107.71     11.44 o
   4   1  12       75.52       57.01     18.39 o
   5   1  12       29.97       46.67     12.22 o
   6   1  12        3.34       27.09     17.75 o
  -6   2  12        8.13       22.96     23.01 o
  -5   2  12       88.86       62.67     20.58 o
  -4   2  12       49.14       29.90     11.37 o
  -3   2  12       68.61       55.12     13.43 o
  -2   2  12      103.89      113.48     10.81 o
  -1   2  12       34.90       39.19      7.02 o
   0   2  12      257.62      262.70     14.01 o
   1   2  12       34.88       29.95      6.91 o
   2   2  12      103.93      137.95     11.47 o
   3   2  12       68.85       52.78      9.58 o
   4   2  12       49.14       53.86     21.62 o
   5   2  12       88.89       92.59     23.31 o
   6   2  12        8.12       17.62     22.07 o
  -6   3  12       54.19       49.86     24.77 o
  -5   3  12       19.72       26.31     21.57 o
  -4   3  12      375.03      351.50     25.48 o
  -3   3  12      288.66      299.10     20.69 o
  -2   3  12      328.33      349.48     21.38 o
  -1   3  12      238.75      242.33     16.44 o
   0   3  12       60.69       77.10      8.40 o
   1   3  12      238.09      248.23     14.46 o
   2   3  12      328.47      343.99     18.77 o
   3   3  12      288.44      292.24     20.94 o
   4   3  12      374.53      435.57     39.40 o
   5   3  12       19.79       35.09     22.40 o
   6   3  12       54.15       34.05     29.28 o
  -6   4  12       11.17      -34.29     34.29 o
  -5   4  12       18.76       24.33     21.69 o
  -4   4  12       64.64       62.26     19.61 o
  -3   4  12      570.98      606.03     43.45 o
  -2   4  12       25.69       19.71     10.44 o
  -1   4  12      175.48      181.27     15.46 o
   0   4  12      888.39      900.85     44.35 o
   1   4  12      175.72      162.72     12.93 o
   2   4  12       25.66        4.03      9.15 o
   3   4  12      571.75      658.00     47.27 o
   4   4  12       64.57       52.27     20.92 o
   5   4  12       18.76       35.94     19.71 o
   6   4  12       11.17      -40.10     40.10 o
  -5   5  12       16.44      -31.45     31.45 o
  -4   5  12       39.45       27.24     17.09 o
  -3   5  12       43.06       62.96     16.59 o
  -2   5  12       20.05       31.30     12.76 o
  -1   5  12      439.83      456.88     29.65 o
   0   5  12      611.20      680.28     37.74 o
   1   5  12      440.03      409.36     25.83 o
   2   5  12       20.00        3.36     13.66 o
   3   5  12       43.11       70.76     18.23 o
   4   5  12       39.56       12.61     22.69 o
   5   5  12       16.44       55.99     46.53 o
   6   5  12        4.06       39.76     57.17 o
  -5   6  12       21.21      -42.53     42.53 o
  -4   6  12        1.67        4.31     18.41 o
  -3   6  12       91.21      100.27     18.70 o
  -2   6  12      119.97      106.42     27.95 o
  -1   6  12       34.21       39.16     21.77 o
   0   6  12       45.13       42.65     21.00 o
   1   6  12       34.38       38.00     13.87 o
   2   6  12      120.04      141.26     17.36 o
   3   6  12       91.06       89.97     25.57 o
   4   6  12        1.66       25.26     32.58 o
   5   6  12       21.21       50.14     52.43 o
  -4   7  12       17.69        1.38     23.91 o
  -3   7  12       73.43       54.49     22.01 o
  -2   7  12       26.95       37.43     18.09 o
  -1   7  12       35.35       38.84     27.09 o
   0   7  12        0.27       -9.08     14.32 o
   1   7  12       35.33        6.57     14.01 o
   2   7  12       26.94      -10.77     15.56 o
   3   7  12       73.34       35.00     31.05 o
   4   7  12       17.70        8.60     37.87 o
   5   7  12        9.31       43.63     57.23 o
  -4   8  12       27.91       31.97     33.39 o
  -3   8  12       31.41       -3.14     39.52 o
  -2   8  12        9.49      -24.48     28.09 o
  -1   8  12       44.09       40.11     24.14 o
   0   8  12      240.01      210.60     39.55 o
   1   8  12       44.03       31.85     23.06 o
   2   8  12        9.53        7.59     17.29 o
   3   8  12       31.40      113.98     48.61 o
  -2   9  12        4.57       23.56     37.73 o
  -1   9  12        0.30      -11.54     33.14 o
   0   9  12       83.79      130.09     37.40 o
   1   9  12        0.31       27.19     54.14 o
   2   9  12        4.58      -20.95     21.00 o
   3   9  12        1.70      -38.25     38.25 o
  -1  10  12        8.68      114.76     70.15 o
   0  10  12        2.13       70.50     74.44 o
   1  10  12        8.67      -20.07     58.14 o
   1   0  13      517.09      514.45     25.86 o
   2   0  13       10.38        9.62      6.95 o
   3   0  13        0.98        1.56      7.25 o
   4   0  13       76.41       68.74     17.36 o
   5   0  13      168.66      195.74     21.13 o
   6   0  13       55.77       78.65     23.43 o
  -6   1  13        4.34      -23.10     23.10 o
  -5   1  13      118.52       94.10     21.95 o
  -4   1  13      233.79      217.97     19.56 o
  -3   1  13        0.63        0.49      8.93 o
  -2   1  13     1264.63     1294.13     69.04 o
  -1   1  13      109.59      113.02      9.07 o
   0   1  13      763.36      784.95     32.51 o
   1   1  13      109.57      117.38      9.19 o
   2   1  13     1264.35     1347.20     76.86 o
   3   1  13        0.61        4.05      7.16 o
   4   1  13      233.92      250.12     29.03 o
   5   1  13      118.44      122.79     16.31 o
   6   1  13        4.33       24.68     18.89 o
  -6   2  13        4.64      -19.94     19.94 o
  -5   2  13       18.80       36.03     19.03 o
  -4   2  13      300.78      289.08     23.15 o
  -3   2  13       17.60       26.90      9.23 o
  -2   2  13      444.18      519.22     29.28 o
  -1   2  13     2141.10     2000.24    101.17 o
   0   2  13       34.15       42.10      6.33 o
   1   2  13     2139.08     2119.98    100.28 o
   2   2  13      443.93      502.58     28.85 o
   3   2  13       17.60       40.92      9.81 o
   4   2  13      300.90      369.08     36.43 o
   5   2  13       18.85       56.06     22.91 o
   6   2  13        4.62        8.99     27.13 o
  -6   3  13       14.32       11.54     21.02 o
  -5   3  13       16.01       35.90     31.48 o
  -4   3  13      181.98      176.50     17.84 o
  -3   3  13      213.71      185.40     21.65 o
  -2   3  13      176.17      171.19     14.40 o
  -1   3  13      762.73      783.08     42.28 o
   0   3  13     4982.01     5069.42    236.86 o
   1   3  13      762.08      742.30     39.47 o
   2   3  13      176.06      166.88     11.78 o
   3   3  13      213.27      236.90     20.07 o
   4   3  13      181.93      197.91     28.50 o
   5   3  13       16.12       23.08     22.28 o
   6   3  13       14.30       40.47     30.52 o
  -6   4  13       16.68       18.84     30.46 o
  -5   4  13        5.04      -19.86     20.60 o
  -4   4  13       15.75       -8.21     14.88 o
  -3   4  13       11.91       25.24     12.31 o
  -2   4  13      164.96      183.52     21.73 o
  -1   4  13       49.21       41.07     11.06 o
   0   4  13       75.61       95.28     10.11 o
   1   4  13       49.26       47.25      9.62 o
   2   4  13      165.16      178.55     15.71 o
   3   4  13       11.89       35.19     14.47 o
   4   4  13       15.69       15.81     19.43 o
   5   4  13        5.02       26.70     18.68 o
   6   4  13       16.68      -37.86     42.48 o
  -6   5  13        7.85      -27.20     67.60 o
  -5   5  13        2.55       -8.03     35.24 o
  -4   5  13        8.71       14.59     16.83 o
  -3   5  13      483.31      529.37     44.74 o
  -2   5  13      109.67      115.53     20.40 o
  -1   5  13       57.45       65.46     12.51 o
   0   5  13        6.64       -8.35     10.18 o
   1   5  13       57.32       42.40     12.61 o
   2   5  13      109.61      124.44     15.80 o
   3   5  13      482.97      570.20     68.38 o
   4   5  13        8.70       32.50     30.52 o
   5   5  13        2.55       -7.63     34.78 o
  -5   6  13       12.41      -13.87     50.50 o
  -4   6  13        2.29      -14.74     21.64 o
  -3   6  13       86.17      111.61     22.12 o
  -2   6  13      269.51      324.62     34.06 o
  -1   6  13       68.92       72.39     16.37 o
   0   6  13        7.05       31.73     21.76 o
   1   6  13       69.02       47.23     14.16 o
   2   6  13      269.90      249.50     24.23 o
   3   6  13       86.05       52.26     24.13 o
   4   6  13        2.29       25.47     31.30 o
   5   6  13       12.39        0.68     45.80 o
  -5   7  13        0.62       34.43     49.08 o
  -4   7  13       15.69       26.10     33.40 o
  -3   7  13       33.26       60.75     22.21 o
  -2   7  13        7.89       -8.00     16.40 o
  -1   7  13       49.55       47.75     19.65 o
   0   7  13       19.02      -11.28     14.60 o
   1   7  13       49.46       65.57     13.79 o
   2   7  13        7.82        7.15     23.73 o
   3   7  13       33.28       86.18     33.27 o
   4   7  13       15.67       22.46     37.30 o
   5   7  13        0.62        3.90     59.43 o
  -4   8  13       30.22       41.50     34.44 o
  -3   8  13        7.39      -25.32     30.52 o
  -2   8  13       17.81      -25.71     28.48 o
  -1   8  13       66.12      103.48     24.48 o
   0   8  13       12.16       20.94     22.90 o
   1   8  13       66.14       66.11     23.71 o
   2   8  13       17.80       15.13     17.81 o
   3   8  13        7.40      -52.29     52.29 o
  -2   9  13        7.75       12.56     67.90 o
  -1   9  13       19.54       -1.39     27.56 o
   0   9  13       58.30       61.86     32.94 o
   1   9  13       19.56      -13.77     26.46 o
   2   9  13        7.77        0.92     21.95 o
   3   9  13        1.66      -36.16     36.16 o
   0  10  13        8.94      -26.86     63.97 o
   0   0  14      962.40      867.60     59.98 o
   1   0  14     1291.46     1178.03     51.71 o
   2   0  14        1.19       -1.44      6.81 o
   3   0  14      132.33      142.91     13.03 o
   4   0  14       45.09       54.92     12.12 o
   5   0  14       18.66       14.65     13.09 o
   6   0  14        0.12      -16.76     20.20 o
  -6   1  14        2.81       40.31     23.19 o
  -5   1  14      236.07      263.27     33.00 o
  -4   1  14      148.52      200.29     27.14 o
  -3   1  14       25.76       35.20      9.21 o
  -2   1  14      295.86      335.64     21.56 o
  -1   1  14     2010.06     1917.44     87.73 o
   0   1  14        4.00        0.71      4.66 o
   1   1  14     2011.62     1917.77     82.46 o
   2   1  14      295.14      337.28     22.50 o
   3   1  14       25.76       30.45      7.77 o
   4   1  14      148.42      183.33     24.76 o
   5   1  14      235.76      228.81     21.76 o
   6   1  14        2.79        0.29     14.98 o
  -6   2  14       37.41       41.00     24.13 o
  -5   2  14      146.99      110.21     24.15 o
  -4   2  14      127.55      130.28     16.15 o
  -3   2  14      124.90      113.42     15.57 o
  -2   2  14      264.14      292.57     20.56 o
  -1   2  14      426.30      407.89     23.98 o
   0   2  14     1826.95     1705.58     74.42 o
   1   2  14      426.39      394.32     20.04 o
   2   2  14      263.81      227.15     16.78 o
   3   2  14      124.73      108.00     11.89 o
   4   2  14      127.54       85.36     18.99 o
   5   2  14      146.92      118.89     25.51 o
   6   2  14       37.45       48.81     17.10 o
  -6   3  14        3.29       12.63     21.28 o
  -5   3  14       10.44      -16.21     16.21 o
  -4   3  14      180.54      155.55     17.26 o
  -3   3  14      482.99      541.94     33.84 o
  -2   3  14       77.36       64.07     12.78 o
  -1   3  14      260.40      240.85     16.94 o
   0   3  14      831.53      862.86     42.58 o
   1   3  14      260.35      266.04     16.31 o
   2   3  14       77.44       83.00     10.11 o
   3   3  14      482.62      533.98     35.20 o
   4   3  14      180.32      232.58     25.57 o
   5   3  14       10.43       85.61     36.23 o
   6   3  14        3.27       56.54     31.52 o
  -6   4  14        1.31       21.29     30.35 o
  -5   4  14       10.30       30.63     24.89 o
  -4   4  14       23.89       34.03     15.53 o
  -3   4  14      646.91      649.79     43.08 o
  -2   4  14      162.69      176.03     17.78 o
  -1   4  14      288.00      296.03     19.92 o
   0   4  14       26.66       37.05      9.34 o
   1   4  14      287.91      277.33     17.25 o
   2   4  14      162.62      159.31     15.50 o
   3   4  14      647.57      692.40     49.39 o
   4   4  14       23.80       -2.73     18.12 o
   5   4  14       10.27       -1.75     17.98 o
   6   4  14        1.31       18.96     45.05 o
  -5   5  14        1.55        5.22     50.53 o
  -4   5  14       39.61       49.58     23.58 o
  -3   5  14       68.67       85.01     18.50 o
  -2   5  14      332.47      371.49     28.67 o
  -1   5  14       53.95       61.35     16.52 o
   0   5  14        0.20       17.98     11.39 o
   1   5  14       53.98       46.42     10.00 o
   2   5  14      331.78      316.84     26.36 o
   3   5  14       68.75       79.45     22.29 o
   4   5  14       39.60      -14.23     27.72 o
   5   5  14        1.55       64.54     84.72 o
  -5   6  14        1.10      -23.04     72.39 o
  -4   6  14        0.04        2.36     19.15 o
  -3   6  14       41.20       55.64     21.56 o
  -2   6  14      179.20      179.60     25.39 o
  -1   6  14      112.87      169.75     20.26 o
   0   6  14        4.62      -12.47     12.47 o
   1   6  14      112.75      119.90     17.13 o
   2   6  14      179.42      191.26     26.48 o
   3   6  14       41.20       36.44     28.24 o
   4   6  14        0.04      -20.37     30.77 o
   5   6  14        1.09       33.12     52.89 o
  -5   7  14        2.97        0.54     47.85 o
  -4   7  14        3.86       42.74     29.66 o
  -3   7  14       38.42       53.29     22.57 o
  -2   7  14       38.11       52.27     20.46 o
  -1   7  14      137.30      147.67     25.46 o
   0   7  14        3.34       -8.26     16.03 o
   1   7  14      137.11      152.65     20.09 o
   2   7  14       38.20       24.90     13.98 o
   3   7  14       38.42      -11.57     29.36 o
   4   7  14        3.86      124.67     56.16 o
  -4   8  14       23.50       89.98     63.63 o
  -3   8  14       15.94       41.42     34.24 o
  -2   8  14        7.67       -4.30     29.25 o
  -1   8  14       27.71       30.39     20.60 o
   0   8  14        2.70       -7.45     21.61 o
   1   8  14       27.68       42.54     19.32 o
   2   8  14        7.65       21.66     18.54 o
   3   8  14       15.96      -25.77     58.57 o
  -2   9  14        5.25       93.47     75.17 o
  -1   9  14        0.66       35.77     28.63 o
   0   9  14       10.56       17.71     30.73 o
   1   9  14        0.66       29.10     28.55 o
   2   9  14        5.25      -21.89     21.89 o
   3   9  14        6.11      -39.88     39.88 o
   0  10  14        8.31       75.85     69.40 o
   1   0  15        0.90        6.72      5.35 o
   2   0  15      239.21      238.36     16.65 o
   3   0  15        0.13        7.51      8.69 o
   4   0  15      452.34      481.18     35.28 o
   5   0  15      196.27      223.44     22.52 o
   6   0  15       40.33       64.44     23.88 o
  -6   1  15       28.55       42.75     23.16 o
  -5   1  15       25.60       41.17     19.86 o
  -4   1  15      433.09      477.37     35.91 o
  -3   1  15        3.59       16.09      8.70 o
  -2   1  15     1011.52      968.37     50.54 o
  -1   1  15      536.43      584.10     29.02 o
   0   1  15       11.33        2.10      4.79 o
   1   1  15      536.64      558.98     27.18 o
   2   1  15     1010.96     1009.10     52.10 o
   3   1  15        3.60       -0.54      7.88 o
   4   1  15      433.36      409.26     64.03 o
   5   1  15       25.69       30.96     12.96 o
   6   1  15       28.61       53.52     19.04 o
  -6   2  15       17.16       36.63     24.22 o
  -5   2  15        8.02       21.28     17.95 o
  -4   2  15       10.18       23.59     15.43 o
  -3   2  15       33.32       17.47     12.02 o
  -2   2  15      116.94      122.87     14.02 o
  -1   2  15      249.46      282.79     18.43 o
   0   2  15        0.78       -5.05      5.75 o
   1   2  15      248.92      294.11     18.97 o
   2   2  15      116.85      123.43     11.34 o
   3   2  15       33.25       21.42      9.66 o
   4   2  15       10.24       23.58     23.06 o
   5   2  15        7.99       26.74     16.39 o
   6   2  15       17.11       52.91     20.87 o
  -6   3  15        0.96       10.89     22.04 o
  -5   3  15        2.97        7.48     17.74 o
  -4   3  15      216.18      176.22     20.22 o
  -3   3  15       95.20      107.76     14.76 o
  -2   3  15       53.89       41.44     13.80 o
  -1   3  15      372.53      489.44     28.59 o
   0   3  15       83.20       92.81      9.33 o
   1   3  15      372.42      384.66     18.66 o
   2   3  15       53.91       46.44     10.07 o
   3   3  15       95.21       99.82     13.82 o
   4   3  15      216.15      195.31     25.92 o
   5   3  15        2.95       95.46     34.84 o
   6   3  15        0.96       20.58     28.55 o
  -6   4  15        1.46      -10.52     67.60 o
  -5   4  15        4.24       33.84     28.40 o
  -4   4  15       34.77       34.33     22.43 o
  -3   4  15       82.88       77.36     16.00 o
  -2   4  15       50.31       48.11     11.78 o
  -1   4  15       16.61       22.25     10.18 o
   0   4  15       60.50       70.76     13.63 o
   1   4  15       16.58        8.17      8.22 o
   2   4  15       50.22       31.56     10.86 o
   3   4  15       82.71       82.24     18.86 o
   4   4  15       34.80       39.53     19.95 o
   5   4  15        4.23       37.15     19.89 o
   6   4  15        1.45       84.59     53.44 o
  -5   5  15        6.15       -6.37     36.64 o
  -4   5  15        1.08      -10.43     22.68 o
  -3   5  15       58.92       31.29     18.22 o
  -2   5  15       39.92       43.10     15.55 o
  -1   5  15      114.00      113.48     15.35 o
   0   5  15        2.47       12.04     12.61 o
   1   5  15      113.69      118.27     14.96 o
   2   5  15       39.97       40.82     13.85 o
   3   5  15       58.85      102.43     33.32 o
   4   5  15        1.08       29.44     29.10 o
   5   5  15        6.16       24.40     39.50 o
  -5   6  15        0.15      -34.70     55.90 o
  -4   6  15        7.71       15.53     20.81 o
  -3   6  15        9.45      -12.48     17.89 o
  -2   6  15      159.17      154.79     22.24 o
  -1   6  15       75.14       60.46     18.39 o
   0   6  15       20.82       21.45     13.41 o
   1   6  15       75.07       66.03     19.81 o
   2   6  15      159.31      186.82     31.13 o
   3   6  15        9.53       -9.30     21.02 o
   4   6  15        7.70       28.12     34.75 o
   5   6  15        0.15       88.75     58.38 o
  -4   7  15        4.12       19.13     27.07 o
  -3   7  15        8.22      -19.89     20.39 o
  -2   7  15       28.60       24.76     17.65 o
  -1   7  15       15.96       20.04     19.41 o
   0   7  15       17.24       16.37     15.81 o
   1   7  15       15.99       14.11     14.12 o
   2   7  15       28.57       26.12     14.17 o
   3   7  15        8.22       12.64     72.81 o
  -4   8  15       15.23      -27.86     54.46 o
  -3   8  15       20.93      -13.60     31.34 o
  -2   8  15       32.45       40.18     31.92 o
  -1   8  15       60.32       99.90     27.99 o
   0   8  15        0.01      -19.21     19.21 o
   1   8  15       60.42       66.18     20.65 o
   2   8  15       32.44      -14.66     17.50 o
   3   8  15       20.99      135.93     71.61 o
  -2   9  15        4.56       76.00     70.65 o
  -1   9  15        5.64      -13.50     25.70 o
   0   9  15        4.69       21.28     30.28 o
   1   9  15        5.62       22.88     28.17 o
   2   9  15        4.56       27.73     23.72 o
   3   9  15        8.91       30.40     44.07 o
   0   0  16       39.59       42.88     10.72 o
   1   0  16     1533.12     1473.90     65.10 o
   2   0  16      488.78      485.40     28.86 o
   3   0  16       51.21       69.79     11.49 o
   4   0  16      226.92      217.34     20.70 o
   5   0  16       26.33        9.05     14.03 o
   6   0  16       18.37       20.81     33.64 o
  -6   1  16       14.03       27.95     23.29 o
  -5   1  16      259.40      261.32     52.54 o
  -4   1  16      144.62      139.30     19.00 o
  -3   1  16       16.93        5.62      9.32 o
  -2   1  16      240.23      273.83     19.61 o
  -1   1  16     3278.57     3278.76    155.23 o
   0   1  16      609.30      615.12     27.22 o
   1   1  16     3279.52     3333.02    143.31 o
   2   1  16      239.82      281.48     16.90 o
   3   1  16       16.96        2.47      9.77 o
   4   1  16      144.66      141.10     22.80 o
   5   1  16      259.43      311.34     26.89 o
   6   1  16       14.07       10.20     17.82 o
  -6   2  16        6.27        7.64     23.36 o
  -5   2  16        3.90      -12.64     17.55 o
  -4   2  16      422.80      364.00     31.86 o
  -3   2  16      365.44      375.19     29.30 o
  -2   2  16      184.33      217.90     17.48 o
  -1   2  16       48.03       41.33      9.35 o
   0   2  16     2007.94     2198.37     91.87 o
   1   2  16       48.09       29.11      6.94 o
   2   2  16      184.24      234.20     15.39 o
   3   2  16      365.42      373.14     25.80 o
   4   2  16      423.11      449.69     37.58 o
   5   2  16        3.88       14.84     16.57 o
   6   2  16        6.26       27.33     19.93 o
  -6   3  16       17.65       39.84     23.29 o
  -5   3  16        7.93       24.75     27.14 o
  -4   3  16       33.74       16.47     14.92 o
  -3   3  16        7.45       33.80     13.16 o
  -2   3  16      101.47      100.42     14.89 o
  -1   3  16      176.26      188.27     15.00 o
   0   3  16       45.13       41.06      8.05 o
   1   3  16      176.62      189.04     12.61 o
   2   3  16      101.53      115.07     13.29 o
   3   3  16        7.35        7.68     10.96 o
   4   3  16       33.73       23.68     13.68 o
   5   3  16        7.90       17.89     81.56 o
   6   3  16       17.66       93.65     28.84 o
  -6   4  16        2.50       -8.10     31.55 o
  -5   4  16        5.73      -18.03     24.02 o
  -4   4  16       11.17       10.18     17.86 o
  -3   4  16      254.38      227.75     23.59 o
  -2   4  16      283.18      260.53     20.64 o
  -1   4  16      178.83      202.08     17.61 o
   0   4  16      118.15      122.83     13.56 o
   1   4  16      178.89      188.74     14.53 o
   2   4  16      283.30      314.99     28.04 o
   3   4  16      254.49      260.65     25.43 o
   4   4  16       11.14       35.59     19.79 o
   5   4  16        5.72       42.68     19.56 o
  -5   5  16        2.09      -22.93     32.83 o
  -4   5  16        5.14      -21.35     21.35 o
  -3   5  16      106.18       82.92     28.93 o
  -2   5  16      397.96      360.25     31.36 o
  -1   5  16       85.79       81.73     14.57 o
   0   5  16      160.37      168.84     16.71 o
   1   5  16       85.88       85.47     11.85 o
   2   5  16      397.75      419.45     36.21 o
   3   5  16      106.04       62.65     22.49 o
   4   5  16        5.15       35.54     28.90 o
   5   5  16        2.09        3.38     39.56 o
  -5   6  16        0.83       47.38     71.91 o
  -4   6  16        3.22      -18.08     23.44 o
  -3   6  16        6.97       19.24     19.43 o
  -2   6  16      327.94      296.40     29.08 o
  -1   6  16      123.35      111.82     20.68 o
   0   6  16        1.22       14.75     12.57 o
   1   6  16      123.46      127.85     25.47 o
   2   6  16      328.22      321.35     49.17 o
   3   6  16        6.92       -5.41     25.13 o
   4   6  16        3.23       -6.41     33.09 o
   5   6  16        0.83       -7.69     49.14 o
  -4   7  16        1.65       11.46     33.45 o
  -3   7  16       11.85       28.44     28.89 o
  -2   7  16       60.66       42.44     18.32 o
  -1   7  16      165.32      183.83     27.81 o
   0   7  16        1.02        3.71     14.87 o
   1   7  16      165.28      157.73     33.67 o
   2   7  16       60.69       53.32     19.05 o
   3   7  16       11.87       73.33     40.42 o
  -3   8  16        6.15      -12.21     31.14 o
  -2   8  16        2.65       33.89     27.53 o
  -1   8  16        2.68        6.82     21.09 o
   0   8  16        3.96       -1.17     22.44 o
   1   8  16        2.69        2.18     20.58 o
   2   8  16        2.61      -17.68     17.68 o
   3   8  16        6.14       -9.63     64.30 o
  -2   9  16        3.84       -9.08     63.69 o
  -1   9  16       18.07       28.51     44.73 o
   0   9  16        0.23       12.42     29.72 o
   1   9  16       18.04       65.65     54.63 o
   2   9  16        3.84       16.51     36.35 o
   1   0  17     3465.78     3648.14    158.26 o
   2   0  17      516.90      525.19     31.60 o
   3   0  17       11.95       -1.80      9.14 o
   4   0  17      193.42      209.19     26.88 o
   5   0  17      122.23      114.58     24.29 o
   6   0  17        0.27       18.48     22.92 o
  -6   1  17        0.48       22.17     22.56 o
  -5   1  17      123.47      167.25     44.34 o
  -4   1  17      239.28      238.19     23.69 o
  -3   1  17       26.80       27.55     11.70 o
  -2   1  17      812.20      854.43     48.41 o
  -1   1  17     1267.87     1266.33     58.88 o
   0   1  17      195.22      206.04     12.56 o
   1   1  17     1268.66     1269.11     56.05 o
   2   1  17      811.84      869.20     40.69 o
   3   1  17       26.88       35.98      8.67 o
   4   1  17      239.11      298.02     24.23 o
   5   1  17      123.41      121.55     22.18 o
   6   1  17        0.49       -4.12     17.36 o
  -6   2  17       13.12       -6.34     23.42 o
  -5   2  17       31.28      -18.02     18.02 o
  -4   2  17        8.00        1.42     13.68 o
  -3   2  17        1.47      -11.30     11.30 o
  -2   2  17       99.29       85.41     11.82 o
  -1   2  17      423.50      438.45     27.80 o
   0   2  17        3.02       -2.72      5.56 o
   1   2  17      423.00      469.49     23.04 o
   2   2  17       99.26      101.71     11.12 o
   3   2  17        1.49        4.13      9.73 o
   4   2  17        7.98       -2.44     14.61 o
   5   2  17       31.20       20.28     17.35 o
   6   2  17       13.13       23.03     17.18 o
  -6   3  17        7.38       12.30     25.52 o
  -5   3  17        0.17       33.87     20.51 o
  -4   3  17       15.40        9.49     15.01 o
  -3   3  17      406.18      393.08     36.90 o
  -2   3  17       47.24       62.09     13.07 o
  -1   3  17      386.35      407.85     24.91 o
   0   3  17     2777.69     2850.64    129.67 o
   1   3  17      386.60      415.72     21.94 o
   2   3  17       47.17       47.11     11.94 o
   3   3  17      405.96      453.76     39.91 o
   4   3  17       15.41        6.79     18.07 o
   5   3  17        0.16       47.62     33.71 o
   6   3  17        7.36       90.40     28.80 o
  -6   4  17        0.78      -31.40     41.73 o
  -5   4  17        1.72       19.64     25.44 o
  -4   4  17       51.02       40.56     19.74 o
  -3   4  17      111.41      127.54     21.67 o
  -2   4  17      154.10      176.60     20.91 o
  -1   4  17      107.67       90.61     15.41 o
   0   4  17       82.25       54.56     15.01 o
   1   4  17      108.00       97.40     11.16 o
   2   4  17      154.07      174.72     29.29 o
   3   4  17      111.58      112.92     18.82 o
   4   4  17       51.11       13.46     36.05 o
   5   4  17        1.72        1.11     21.42 o
  -5   5  17        0.14       64.94     41.92 o
  -4   5  17       13.72        5.12     21.92 o
  -3   5  17       11.75       57.20     19.30 o
  -2   5  17      182.23      181.20     23.14 o
  -1   5  17       26.24        6.03     13.75 o
   0   5  17       49.85       65.55     13.18 o
   1   5  17       26.26       11.90      9.28 o
   2   5  17      182.30      150.53     26.54 o
   3   5  17       11.72        2.04     23.18 o
   4   5  17       13.77       44.84     32.06 o
   5   5  17        0.14       36.30     42.29 o
  -5   6  17        5.32      -59.38     59.38 o
  -4   6  17       13.37        8.82     21.55 o
  -3   6  17        5.49       18.84     19.35 o
  -2   6  17       15.18       12.19     18.19 o
  -1   6  17       69.47      108.89     31.82 o
   0   6  17       42.66       28.69     14.84 o
   1   6  17       69.45       62.19     13.59 o
   2   6  17       15.17       22.88     16.60 o
   3   6  17        5.52       -9.46     24.68 o
   4   6  17       13.39       37.12     51.31 o
   5   6  17        5.31       -9.42     52.90 o
  -4   7  17       19.14       21.77     42.72 o
  -3   7  17        1.25        9.22     28.06 o
  -2   7  17       47.67       57.16     19.68 o
  -1   7  17       13.74       -2.55     19.94 o
   0   7  17        0.00        6.70     15.40 o
   1   7  17       13.70       25.27     16.22 o
   2   7  17       47.49       30.40     15.89 o
   3   7  17        1.26      -17.33     36.23 o
  -3   8  17        6.64       40.12     33.99 o
  -2   8  17       20.46       36.95     26.51 o
  -1   8  17       39.10       73.29     27.88 o
   0   8  17        0.74       -6.43     20.63 o
   1   8  17       39.20       39.35     18.68 o
   2   8  17       20.48       11.45     19.52 o
   3   8  17        6.64      -55.43     55.43 o
  -2   9  17        4.19       36.92     67.56 o
  -1   9  17        6.06       56.08     29.41 o
   0   9  17       36.28       12.21     30.55 o
   1   9  17        6.05        8.17     38.87 o
   2   9  17        4.20        2.10     83.39 o
   0   0  18      261.17      325.06     26.25 o
   1   0  18       11.21       29.55      6.69 o
   2   0  18     1052.13      969.98     53.90 o
   3   0  18        0.45       -9.34      9.34 o
   4   0  18       28.46       29.96     13.99 o
   5   0  18       48.76       46.33     17.36 o
   6   0  18        6.58       30.06     23.59 o
  -6   1  18       31.69       24.14     24.08 o
  -5   1  18        0.02        9.40     16.25 o
  -4   1  18      168.49      167.49     23.57 o
  -3   1  18       12.01        4.57     10.88 o
  -2   1  18      237.01      260.43     19.05 o
  -1   1  18     1075.44     1178.08     52.58 o
   0   1  18        0.00       -5.91      5.91 o
   1   1  18     1075.51     1173.94     52.01 o
   2   1  18      236.50      239.81     14.38 o
   3   1  18       11.98       12.18      8.79 o
   4   1  18      168.43      179.14     18.60 o
   5   1  18        0.02        5.29     16.69 o
   6   1  18       31.74       41.48     19.83 o
  -6   2  18       19.38       75.13     24.25 o
  -5   2  18       20.65       21.24     18.22 o
  -4   2  18      378.56      341.77     30.83 o
  -3   2  18      246.24      240.44     23.96 o
  -2   2  18      324.38      323.89     22.40 o
  -1   2  18        2.39        3.07     10.40 o
   0   2  18       45.71       37.40      8.34 o
   1   2  18        2.40        7.21      6.59 o
   2   2  18      324.78      284.72     20.74 o
   3   2  18      245.98      224.46     20.67 o
   4   2  18      378.77      390.08     38.17 o
   5   2  18       20.66       21.52     18.64 o
   6   2  18       19.38        6.47     17.06 o
  -6   3  18        2.70       25.88     26.52 o
  -5   3  18        8.71       21.32     19.87 o
  -4   3  18        8.20       29.82     15.78 o
  -3   3  18        4.71       29.11     16.12 o
  -2   3  18       48.57       29.36     11.82 o
  -1   3  18       40.81       30.34     10.16 o
   0   3  18      864.10      889.21     40.99 o
   1   3  18       40.80       44.79     10.36 o
   2   3  18       48.53       64.93     10.64 o
   3   3  18        4.72       27.76     12.01 o
   4   3  18        8.23      -14.03     19.53 o
   5   3  18        8.70       11.44     22.24 o
   6   3  18        2.71       52.08     30.37 o
  -6   4  18        1.62       61.93     72.08 o
  -5   4  18       11.85       -9.78     24.09 o
  -4   4  18        1.20       12.97     22.67 o
  -3   4  18      210.26      239.80     25.82 o
  -2   4  18      227.70      258.87     25.54 o
  -1   4  18        9.89       -4.56     11.75 o
   0   4  18       55.63       55.06     12.22 o
   1   4  18        9.92        9.84      8.84 o
   2   4  18      227.63      241.82     38.97 o
   3   4  18      210.43      214.26     25.28 o
   4   4  18        1.21       22.62     27.84 o
   5   4  18       11.88       45.11     32.40 o
   6   4  18        1.63      -41.03     80.80 o
  -5   5  18        7.22       63.63     80.07 o
  -4   5  18        8.18       56.08     23.96 o
  -3   5  18       18.94        4.61     28.33 o
  -2   5  18      289.40      368.85     32.11 o
  -1   5  18       13.37       24.86     16.73 o
   0   5  18       40.89       28.56     12.52 o
   1   5  18       13.34        6.67      9.64 o
   2   5  18      289.15      298.83     26.49 o
   3   5  18       18.92       -2.94     20.32 o
   4   5  18        8.19        7.43     44.77 o
   5   5  18        7.21       21.83     59.82 o
  -5   6  18       10.84       92.95     81.78 o
  -4   6  18        6.92       11.77     28.55 o
  -3   6  18        6.07       19.98     22.10 o
  -2   6  18       57.71       51.61     19.82 o
  -1   6  18       61.68       54.87     18.35 o
   0   6  18        6.03       13.30     12.86 o
   1   6  18       61.70       60.20     13.55 o
   2   6  18       57.76       68.29     31.03 o
   3   6  18        6.06       21.23     25.72 o
   4   6  18        6.90       31.19     38.69 o
   5   6  18       10.85      -10.42     54.56 o
  -4   7  18       43.75       21.51     32.97 o
  -3   7  18       30.12       63.70     33.21 o
  -2   7  18      128.14      126.83     23.54 o
  -1   7  18        9.83       41.10     20.43 o
   0   7  18        1.12       20.54     17.64 o
   1   7  18        9.77      -13.05     15.42 o
   2   7  18      128.13      138.00     20.45 o
   3   7  18       30.11       87.02     43.37 o
  -3   8  18        8.16      -43.92     43.92 o
  -2   8  18       11.72       24.92     27.07 o
  -1   8  18       13.66       31.63     36.87 o
   0   8  18        1.54      -12.54     23.35 o
   1   8  18       13.68       24.38     19.56 o
   2   8  18       11.70       -6.99     20.26 o
   3   8  18        8.15       43.95     63.63 o
  -2   9  18       11.69       70.01     75.72 o
  -1   9  18       19.98       54.92     35.43 o
   0   9  18        0.01      -15.93     32.02 o
   1   9  18       19.96       54.24     53.73 o
   2   9  18       11.70       -1.91     67.64 o
   1   0  19        6.97       15.46      9.16 o
   2   0  19        0.22        2.66      9.81 o
   3   0  19       23.73       25.91     10.74 o
   4   0  19       42.14       50.64     13.58 o
   5   0  19      451.15      479.92     41.58 o
   6   0  19        4.15       14.76     23.36 o
  -6   1  19       23.52       78.37     25.95 o
  -5   1  19       13.83       27.94     17.70 o
  -4   1  19        4.77       22.20     14.68 o
  -3   1  19       13.04       31.66     11.97 o
  -2   1  19      509.98      514.84     34.65 o
  -1   1  19      507.08      513.69     24.60 o
   0   1  19      330.99      295.45     17.18 o
   1   1  19      506.98      557.98     26.89 o
   2   1  19      510.03      570.16     28.64 o
   3   1  19       13.10        7.48      9.14 o
   4   1  19        4.76        3.84     17.55 o
   5   1  19       13.87       10.92     14.71 o
   6   1  19       23.52        6.26     19.30 o
  -6   2  19        8.78      -16.74     21.48 o
  -5   2  19       17.22        4.75     18.55 o
  -4   2  19       62.36       49.76     16.16 o
  -3   2  19      342.02      315.00     28.17 o
  -2   2  19       12.39        2.06     10.72 o
  -1   2  19      185.22      192.02     15.71 o
   0   2  19      457.25      466.42     22.99 o
   1   2  19      185.70      197.98     13.18 o
   2   2  19       12.34       26.69      8.73 o
   3   2  19      342.11      329.40     26.80 o
   4   2  19       62.53       57.32     18.28 o
   5   2  19       17.25       28.50     19.01 o
   6   2  19        8.79       -2.89     19.50 o
  -6   3  19        5.13        0.48     27.15 o
  -5   3  19       28.06       -3.87     19.99 o
  -4   3  19       20.43        6.30     15.80 o
  -3   3  19      629.74      585.69     50.08 o
  -2   3  19       67.56       63.01     15.85 o
  -1   3  19      246.77      235.67     18.98 o
   0   3  19      573.84      587.73     31.39 o
   1   3  19      246.90      278.65     17.83 o
   2   3  19       67.46       61.06     13.86 o
   3   3  19      629.81      679.88     48.41 o
   4   3  19       20.45       26.05     13.23 o
   5   3  19       28.10       62.37     34.89 o
   6   3  19        5.13       48.05     36.41 o
  -6   4  19       16.99       53.60     75.99 o
  -5   4  19        3.16      -20.89     27.67 o
  -4   4  19       69.51       68.75     29.41 o
  -3   4  19      123.78       86.80     30.69 o
  -2   4  19       34.45       52.89     16.63 o
  -1   4  19       26.45       24.98     14.29 o
   0   4  19        0.82       27.99     11.54 o
   1   4  19       26.44       12.28      9.31 o
   2   4  19       34.52       -4.50     14.00 o
   3   4  19      123.63      123.67     21.63 o
   4   4  19       69.64       56.45     46.88 o
   5   4  19        3.17       -8.51     35.22 o
   6   4  19       16.96      144.41     95.74 o
  -5   5  19        6.40       14.28     41.08 o
  -4   5  19        1.11        1.32     27.37 o
  -3   5  19        1.79       -7.59     17.44 o
  -2   5  19        5.92       23.21     16.81 o
  -1   5  19       67.67       35.58     23.68 o
   0   5  19      391.08      427.97     28.47 o
   1   5  19       67.59       83.79     13.46 o
   2   5  19        5.89       12.45     13.34 o
   3   5  19        1.81       -2.73     20.60 o
   4   5  19        1.11      -26.47     26.47 o
   5   5  19        6.41       50.96     40.16 o
  -5   6  19        0.99      -52.01     69.07 o
  -4   6  19        2.41      -35.34     35.34 o
  -3   6  19       28.16       37.09     23.67 o
  -2   6  19      113.53      128.77     24.20 o
  -1   6  19       16.14       19.39     23.10 o
   0   6  19        6.03       11.74     14.03 o
   1   6  19       16.11       14.04     11.90 o
   2   6  19      113.75      100.72     17.31 o
   3   6  19       28.16       37.40     23.76 o
   4   6  19        2.42       52.90     35.69 o
   5   6  19        0.98       15.50     50.70 o
  -4   7  19       19.20       67.23     38.37 o
  -3   7  19        3.66      -22.08     29.29 o
  -2   7  19       48.59       11.63     20.99 o
  -1   7  19       39.54       13.13     20.01 o
   0   7  19       30.43       -5.97     16.86 o
   1   7  19       39.53       82.79     18.93 o
   2   7  19       48.49       46.61     16.53 o
   3   7  19        3.67       23.14     56.33 o
  -3   8  19       12.96       50.44     48.46 o
  -2   8  19       10.90        2.93     26.57 o
  -1   8  19       52.64        4.88     25.94 o
   0   8  19        9.50       16.54     24.79 o
   1   8  19       52.74       71.16     22.13 o
   2   8  19       10.91        2.34     18.70 o
   3   8  19       12.97       22.28     30.74 o
  -2   9  19        1.81       57.68     74.52 o
  -1   9  19       10.84       30.80     36.06 o
   0   9  19        1.74       19.64     34.68 o
   1   9  19       10.83       94.06     42.88 o
   2   9  19        1.81       25.34     54.64 o
   0   0  20      149.83      148.72     20.09 o
   1   0  20      103.97       98.65      9.46 o
   2   0  20        6.81       -3.98      9.71 o
   3   0  20       12.08       -9.06     10.05 o
   4   0  20      137.12      127.35     17.42 o
   5   0  20       31.91       36.57     17.42 o
   6   0  20       25.58       48.68     21.93 o
  -6   1  20       21.83       -0.01     21.63 o
  -5   1  20       24.28       47.70     21.87 o
  -4   1  20      115.14      121.65     30.45 o
  -3   1  20      104.48      102.75     13.97 o
  -2   1  20      605.31      630.48     36.56 o
  -1   1  20       35.73       54.02      7.42 o
   0   1  20      121.95      124.39     10.93 o
   1   1  20       35.83       36.72      7.38 o
   2   1  20      605.16      642.97     32.05 o
   3   1  20      104.47       99.64     14.68 o
   4   1  20      115.21      111.38     16.13 o
   5   1  20       24.26       17.59     14.49 o
   6   1  20       21.83       22.78     21.30 o
  -6   2  20        9.89        8.59     23.45 o
  -5   2  20        5.39       28.49     19.30 o
  -4   2  20      123.13      104.75     19.43 o
  -3   2  20      268.95      230.05     24.10 o
  -2   2  20       23.92       19.81     14.49 o
  -1   2  20      156.36      142.36     15.22 o
   0   2  20      292.31      318.55     17.29 o
   1   2  20      156.35      149.55     13.34 o
   2   2  20       23.90       31.50      9.26 o
   3   2  20      269.30      265.46     23.35 o
   4   2  20      123.25       99.53     26.39 o
   5   2  20        5.32       -2.13     13.98 o
   6   2  20        9.87       -1.22     19.82 o
  -6   3  20       21.73       -4.31     32.95 o
  -5   3  20        9.12        3.32     24.35 o
  -4   3  20        7.37       -7.30     17.21 o
  -3   3  20      212.08      210.71     31.31 o
  -2   3  20        6.30      -13.49     13.95 o
  -1   3  20       16.65       30.30     13.51 o
   0   3  20       18.13       14.88     10.03 o
   1   3  20       16.71       21.90     13.79 o
   2   3  20        6.31       16.14     11.85 o
   3   3  20      212.29      241.93     33.77 o
   4   3  20        7.40        4.68     12.70 o
   5   3  20        9.10       36.91     25.07 o
   6   3  20       21.76       29.05     81.95 o
  -5   4  20        2.61        5.04     32.25 o
  -4   4  20        5.31      -11.70     18.46 o
  -3   4  20      382.72      345.77     32.14 o
  -2   4  20      167.49      130.12     24.00 o
  -1   4  20       65.12       72.61     17.96 o
   0   4  20      418.75      469.85     35.94 o
   1   4  20       65.29       91.61     11.50 o
   2   4  20      167.47      171.12     28.21 o
   3   4  20      382.92      403.42     51.40 o
   4   4  20        5.34        8.95     28.08 o
   5   4  20        2.61      -20.19     35.71 o
  -5   5  20        5.26        5.12     37.77 o
  -4   5  20        9.04        8.80     25.08 o
  -3   5  20       15.23       19.91     20.92 o
  -2   5  20      165.94      198.06     39.80 o
  -1   5  20      121.87       95.75     19.09 o
   0   5  20       84.29       76.77     14.44 o
   1   5  20      121.78      146.65     16.24 o
   2   5  20      165.79      197.28     22.26 o
   3   5  20       15.28       25.94     21.21 o
   4   5  20        8.99       24.21     30.21 o
   5   5  20        5.26       63.34     41.65 o
  -5   6  20        1.73       51.13     80.09 o
  -4   6  20       24.87       -2.49     30.36 o
  -3   6  20       33.62       72.33     25.78 o
  -2   6  20       18.15       54.51     20.45 o
  -1   6  20       10.44       30.88     18.04 o
   0   6  20       34.97        9.23     14.71 o
   1   6  20       10.50        0.90     11.71 o
   2   6  20       18.09       22.26     12.48 o
   3   6  20       33.66       18.25     30.00 o
   4   6  20       24.88        8.60     33.98 o
   5   6  20        1.73       73.38     60.36 o
  -4   7  20        7.67        5.49     35.49 o
  -3   7  20       29.55       16.47     35.26 o
  -2   7  20        9.22       22.02     24.25 o
  -1   7  20       85.60       71.46     26.40 o
   0   7  20       23.15       12.72     20.38 o
   1   7  20       85.48       81.00     21.38 o
   2   7  20        9.22       10.08     15.89 o
   3   7  20       29.56       19.53     59.60 o
  -3   8  20        7.02      -64.37     64.37 o
  -2   8  20        2.06       19.59     27.31 o
  -1   8  20        9.76       10.02     44.67 o
   0   8  20        3.39       18.17     41.46 o
   1   8  20        9.76       52.79     25.05 o
   2   8  20        2.05       22.62     18.55 o
   3   8  20        7.03      148.73     78.16 o
  -2   9  20        8.49        0.08     69.33 o
  -1   9  20       22.37      -37.17     41.64 o
   0   9  20        1.87       32.56     35.79 o
   1   9  20       22.33       45.31     77.87 o
   2   9  20        8.50       -7.82     36.59 o
   1   0  21        0.04        0.58      7.24 o
   2   0  21      114.58      113.60     13.84 o
   3   0  21      114.13       97.05     13.90 o
   4   0  21       43.62       48.99     14.76 o
   5   0  21        0.01       15.80     17.02 o
   6   0  21        1.69       -7.20     22.28 o
  -6   1  21        7.92        9.76     28.91 o
  -5   1  21       38.91       34.97     20.55 o
  -4   1  21      196.07      234.32     26.25 o
  -3   1  21       91.33       83.54     16.07 o
  -2   1  21      264.81      288.55     21.57 o
  -1   1  21        4.87       16.45      6.98 o
   0   1  21        1.11       -6.09      7.05 o
   1   1  21        4.87        3.02      6.74 o
   2   1  21      265.32      317.76     21.03 o
   3   1  21       91.24       86.97     12.72 o
   4   1  21      195.84      225.09     21.73 o
   5   1  21       38.91       30.68     15.40 o
   6   1  21        7.90      -17.28     21.11 o
  -6   2  21       16.24      -29.16     29.16 o
  -5   2  21       15.00        3.10     19.85 o
  -4   2  21      127.89       82.77     28.87 o
  -3   2  21      136.12      138.57     21.94 o
  -2   2  21      141.28      207.56     24.07 o
  -1   2  21       49.13       32.91     11.93 o
   0   2  21       95.49       93.86     10.27 o
   1   2  21       49.28       65.78      9.17 o
   2   2  21      141.45      179.26     13.74 o
   3   2  21      136.20      129.54     13.99 o
   4   2  21      128.03      116.43     17.61 o
   5   2  21       14.98       31.37     14.62 o
   6   2  21       16.25        8.52     20.96 o
  -6   3  21        0.08       17.06     50.20 o
  -5   3  21       18.71       -1.10     23.73 o
  -4   3  21        5.13       -4.57     18.33 o
  -3   3  21      553.54      515.13     52.07 o
  -2   3  21       39.51       43.81     17.63 o
  -1   3  21        1.88       13.73     13.07 o
   0   3  21      189.39      209.39     14.32 o
   1   3  21        1.89        7.61      9.73 o
   2   3  21       39.46       41.35     11.24 o
   3   3  21      553.01      563.28     52.91 o
   4   3  21        5.15      -17.26     17.26 o
   5   3  21       18.67       20.09     35.23 o
   6   3  21        0.08       87.57     83.19 o
  -5   4  21        3.97       21.33     32.72 o
  -4   4  21       36.64       26.62     20.02 o
  -3   4  21      132.00      156.27     28.07 o
  -2   4  21       37.20       20.25     17.36 o
  -1   4  21       44.43       39.28     16.56 o
   0   4  21      366.38      444.94     33.58 o
   1   4  21       44.43       75.88     11.20 o
   2   4  21       37.25       44.42     11.59 o
   3   4  21      132.06      127.17     22.84 o
   4   4  21       36.50        7.83     32.47 o
   5   4  21        3.97       46.12     44.33 o
  -5   5  21       22.05       98.75     75.43 o
  -4   5  21        7.57      -10.03     22.09 o
  -3   5  21       96.40       98.76     25.27 o
  -2   5  21       77.50       54.68     27.03 o
  -1   5  21      132.48       87.62     25.51 o
   0   5  21       21.70       44.54     17.44 o
   1   5  21      132.32      146.22     16.33 o
   2   5  21       77.55       80.33     19.00 o
   3   5  21       96.58      184.61     40.66 o
   4   5  21        7.57       -7.79     31.15 o
   5   5  21       22.06       84.36     47.35 o
  -4   6  21       31.37       41.81     33.01 o
  -3   6  21       56.63       44.53     24.93 o
  -2   6  21      123.61       96.36     26.77 o
  -1   6  21        8.06       14.91     17.80 o
   0   6  21        0.53       15.61     14.72 o
   1   6  21        8.04       25.15     14.14 o
   2   6  21      123.70      139.57     16.80 o
   3   6  21       56.70       31.12     29.95 o
   4   6  21       31.37       43.21     48.88 o
  -4   7  21       21.55       46.46     35.81 o
  -3   7  21       21.54       -2.04     30.35 o
  -2   7  21       11.32       18.05     24.22 o
  -1   7  21       69.56       64.11     27.85 o
   0   7  21        0.18       -1.43     18.12 o
   1   7  21       69.46       63.19     19.07 o
   2   7  21       11.34       20.51     16.69 o
   3   7  21       21.57       69.63     54.59 o
  -3   8  21        2.76       55.49     68.85 o
  -2   8  21        3.52       17.94     31.60 o
  -1   8  21        1.27        3.26     27.75 o
   0   8  21        3.63       41.33     43.19 o
   1   8  21        1.27        3.55     25.05 o
   2   8  21        3.51       29.00     28.72 o
   3   8  21        2.77        3.08     30.94 o
  -1   9  21       10.28      154.40     88.12 o
   0   9  21       54.34      100.51     53.10 o
   1   9  21       10.26       52.11     40.21 o
   2   9  21        7.08      -14.16     48.42 o
   0   0  22       13.36       17.14     10.23 o
   1   0  22       26.62       35.00      7.94 o
   2   0  22       49.18       50.15     18.35 o
   3   0  22       34.42       34.89     12.48 o
   4   0  22      138.25      124.82     19.24 o
   5   0  22      174.38      176.01     25.25 o
   6   0  22        0.52       -8.70     28.54 o
  -6   1  22       11.40        2.30     28.23 o
  -5   1  22       47.29       46.56     22.95 o
  -4   1  22      205.43      161.69     22.95 o
  -3   1  22        2.06       -0.82     12.49 o
  -2   1  22       92.72      113.72     15.09 o
  -1   1  22       67.59       79.93     10.45 o
   0   1  22        7.10       -1.07      7.54 o
   1   1  22       67.62       66.75      8.80 o
   2   1  22       92.67       95.99     12.38 o
   3   1  22        2.08       -2.94     10.36 o
   4   1  22      205.55      189.01     22.63 o
   5   1  22       47.46       62.38     17.02 o
   6   1  22       11.42        3.74     27.81 o
  -6   2  22       56.04       50.69     35.27 o
  -5   2  22       57.72       33.18     22.29 o
  -4   2  22        8.56       31.78     18.73 o
  -3   2  22       22.43       21.00     16.48 o
  -2   2  22       48.90       34.53     17.61 o
  -1   2  22      443.89      492.66     46.30 o
   0   2  22       28.96       28.14      8.50 o
   1   2  22      443.76      488.02     24.79 o
   2   2  22       48.93       67.24     13.03 o
   3   2  22       22.45       27.99     10.74 o
   4   2  22        8.57       -2.94     11.32 o
   5   2  22       57.70       55.18     15.82 o
   6   2  22       56.06       67.32     27.24 o
  -6   3  22       24.70      -16.21     50.87 o
  -5   3  22        4.95      -15.32     28.13 o
  -4   3  22       40.17       37.29     20.49 o
  -3   3  22       16.98       65.59     34.25 o
  -2   3  22       48.85       37.15     19.13 o
  -1   3  22       84.07       93.19     24.71 o
   0   3  22       25.35       30.83      8.25 o
   1   3  22       83.81       68.02     11.86 o
   2   3  22       48.75       60.37     12.34 o
   3   3  22       17.03       13.19     16.78 o
   4   3  22       40.23       28.64     18.68 o
   5   3  22        4.96       53.74     50.38 o
   6   3  22       24.68        9.20     79.27 o
  -5   4  22       29.07       29.30     34.94 o
  -4   4  22        3.65        0.77     19.69 o
  -3   4  22      189.73      181.25     30.07 o
  -2   4  22        1.42      -12.72     16.22 o
  -1   4  22       52.70       31.13     16.98 o
   0   4  22       62.80       80.02     16.39 o
   1   4  22       52.74       35.15     10.47 o
   2   4  22        1.39       -0.16     10.90 o
   3   4  22      189.86      208.98     29.09 o
   4   4  22        3.67        9.91     38.45 o
   5   4  22       29.09       48.02     44.66 o
  -5   5  22       10.32       37.37     71.08 o
  -4   5  22       14.40       17.96     23.39 o
  -3   5  22      166.55      140.82     29.08 o
  -2   5  22       27.19       24.21     17.30 o
  -1   5  22      121.89      123.84     25.27 o
   0   5  22       27.78        9.07     14.93 o
   1   5  22      121.93      130.33     16.67 o
   2   5  22       27.10       27.59     15.87 o
   3   5  22      166.53      170.97     35.59 o
   4   5  22       14.41       25.92     33.45 o
   5   5  22       10.34       38.01     64.71 o
  -4   6  22       38.60        7.31     30.57 o
  -3   6  22        5.03      -13.11     24.65 o
  -2   6  22       38.82       11.36     25.12 o
  -1   6  22       37.01       33.98     19.06 o
   0   6  22       25.04       35.30     15.78 o
   1   6  22       36.95       31.19     12.86 o
   2   6  22       38.77       50.76     20.84 o
   3   6  22        4.99       -3.69     35.00 o
   4   6  22       38.67       35.64     50.84 o
  -4   7  22       37.12       86.11     51.96 o
  -3   7  22       11.77       33.94     34.09 o
  -2   7  22        3.18       47.70     26.85 o
  -1   7  22        4.45       32.86     22.12 o
   0   7  22        0.58       -1.65     17.99 o
   1   7  22        4.43       11.74     17.05 o
   2   7  22        3.18        7.13     16.98 o
   3   7  22       11.78       36.98     41.09 o
  -3   8  22       23.09       28.90     75.16 o
  -2   8  22       22.46       36.50     30.52 o
  -1   8  22        3.81       48.09     34.41 o
   0   8  22        2.58        0.80     31.26 o
   1   8  22        3.82       12.98     74.01 o
   2   8  22       22.55       32.53     19.60 o
   3   8  22       23.10        1.90     59.19 o
  -1   9  22       28.65      155.77     88.27 o
   0   9  22       23.58       39.26     47.76 o
   1   9  22       28.63       57.81     67.42 o
   1   0  23       25.01       23.07      8.67 o
   2   0  23       14.12       32.51     12.25 o
   3   0  23        3.38      -12.95     12.95 o
   4   0  23       75.47      101.22     19.31 o
   5   0  23       25.96       13.80     17.69 o
   6   0  23        6.48      -16.83     28.14 o
  -6   1  23        0.92       18.53     30.09 o
  -5   1  23       43.08       69.86     25.12 o
  -4   1  23        8.82       26.67     15.56 o
  -3   1  23        6.84        2.27     13.45 o
  -2   1  23       82.05      117.53     17.66 o
  -1   1  23      122.59      119.05     12.66 o
   0   1  23       55.64       62.20      9.61 o
   1   1  23      122.53      152.82     14.29 o
   2   1  23       81.83       78.65     13.39 o
   3   1  23        6.83       -5.88     10.59 o
   4   1  23        8.72       12.07     12.98 o
   5   1  23       43.05       31.96     17.16 o
   6   1  23        0.92      -23.74     26.97 o
  -6   2  23       10.10       -1.20     37.56 o
  -5   2  23       16.98       23.77     21.79 o
  -4   2  23      263.68      262.23     51.29 o
  -3   2  23       10.99       -4.09     14.96 o
  -2   2  23        0.29       25.22     20.64 o
  -1   2  23      196.18      229.17     29.00 o
   0   2  23        7.24        5.88      7.78 o
   1   2  23      196.39      219.30     15.54 o
   2   2  23        0.30        9.52     10.83 o
   3   2  23       11.07       16.08     10.47 o
   4   2  23      263.59      275.60     24.49 o
   5   2  23       17.04       13.90     15.34 o
   6   2  23       10.09       31.22     34.29 o
  -5   3  23       12.97       27.97     26.63 o
  -4   3  23       24.54       18.64     20.10 o
  -3   3  23       36.60       40.73     20.82 o
  -2   3  23      116.20       77.33     30.41 o
  -1   3  23       77.99       67.45     28.95 o
   0   3  23       66.78       62.15     11.68 o
   1   3  23       77.89       74.29     12.30 o
   2   3  23      116.33       99.23     14.54 o
   3   3  23       36.64       38.57     17.56 o
   4   3  23       24.44       30.39     23.97 o
   5   3  23       12.96       42.50     59.38 o
   6   3  23        7.53      -10.68     31.76 o
  -5   4  23       12.18        3.88     44.11 o
  -4   4  23       22.37       16.02     26.99 o
  -3   4  23       72.71       40.74     25.89 o
  -2   4  23       77.95      104.14     21.43 o
  -1   4  23       79.87       87.35     28.01 o
   0   4  23      154.00      164.38     20.85 o
   1   4  23       79.68       76.60     12.02 o
   2   4  23       77.80       97.96     24.20 o
   3   4  23       72.77       88.37     21.93 o
   4   4  23       22.43      107.95     48.05 o
   5   4  23       12.16        5.34     47.65 o
  -5   5  23       21.95        1.87     72.43 o
  -4   5  23        0.58       45.29     24.79 o
  -3   5  23       55.02       86.69     26.81 o
  -2   5  23       75.10       88.17     20.52 o
  -1   5  23        6.48      -17.98     17.98 o
   0   5  23        3.10        7.92     15.22 o
   1   5  23        6.48        6.38     12.76 o
   2   5  23       75.14       69.21     15.85 o
   3   5  23       54.91       42.99     21.16 o
   4   5  23        0.57       16.91     33.37 o
   5   5  23       21.96       79.59     49.11 o
  -4   6  23       17.40       39.71     37.58 o
  -3   6  23        9.13      -26.82     26.82 o
  -2   6  23      139.36      156.37     25.86 o
  -1   6  23        8.56       15.91     18.22 o
   0   6  23        2.65      -15.66     15.66 o
   1   6  23        8.58       -0.52     12.23 o
   2   6  23      139.46      171.65     21.65 o
   3   6  23        9.07       32.63     36.35 o
  -4   7  23        0.02       64.00     82.19 o
  -3   7  23       18.71       20.00     33.54 o
  -2   7  23       60.96       68.84     27.90 o
  -1   7  23       11.80        6.53     24.46 o
   0   7  23        0.27       11.54     19.70 o
   1   7  23       11.83       23.73     20.62 o
   2   7  23       60.95       87.74     29.49 o
   3   7  23       18.71       60.86     45.09 o
  -3   8  23       13.37      -12.31     68.38 o
  -2   8  23        6.41       36.45     34.07 o
  -1   8  23       22.68       34.76     35.13 o
   0   8  23       67.25       62.05     33.48 o
   1   8  23       22.67       44.53     36.56 o
   2   8  23        6.41       20.62     19.26 o
   3   8  23       13.37       -4.44     47.79 o
  -1   9  23        7.08      -13.29     66.94 o
   0   9  23        4.51      -22.39     41.93 o
   1   9  23        7.09       42.17     64.20 o
   0   0  24      335.76      372.74     29.00 o
   1   0  24        5.75       -5.50      8.16 o
   2   0  24      120.79      124.89     15.73 o
   3   0  24       75.63       67.93     17.70 o
   4   0  24        0.00        7.20     21.99 o
   5   0  24       94.22       64.59     21.56 o
   6   0  24        3.42      -15.23     51.22 o
  -6   1  24        0.59        2.66     57.16 o
  -5   1  24       56.67       31.77     22.92 o
  -4   1  24      207.54      211.90     31.37 o
  -3   1  24       25.62      -12.83     12.83 o
  -2   1  24        4.59      -12.24     12.24 o
  -1   1  24       30.71       45.17      9.88 o
   0   1  24       41.15       35.28      9.76 o
   1   1  24       30.77       42.27      9.21 o
   2   1  24        4.66       20.80     10.63 o
   3   1  24       25.61       31.16     11.85 o
   4   1  24      207.43      194.09     24.61 o
   5   1  24       56.53       58.44     19.62 o
   6   1  24        0.59      -27.30     27.30 o
  -6   2  24        5.97       -6.81     32.57 o
  -5   2  24       65.94       16.73     24.47 o
  -4   2  24       49.95       44.78     20.14 o
  -3   2  24       12.24       15.61     17.67 o
  -2   2  24       13.39       24.84     34.06 o
  -1   2  24       40.18       64.39     20.99 o
   0   2  24       18.05        9.19     14.56 o
   1   2  24       39.98       36.70     10.00 o
   2   2  24       13.38        4.10     14.55 o
   3   2  24       12.18       25.09     11.36 o
   4   2  24       50.04       65.45     16.62 o
   5   2  24       65.90       65.15     18.98 o
   6   2  24        5.96       -8.13     34.41 o
  -5   3  24        3.95       13.85     27.11 o
  -4   3  24        6.70       15.05     20.33 o
  -3   3  24        3.53      -14.88     18.82 o
  -2   3  24       17.74       10.83     26.96 o
  -1   3  24       43.60       42.44     19.58 o
   0   3  24       34.59       30.89     10.84 o
   1   3  24       43.67       52.23     12.22 o
   2   3  24       17.61       11.32     11.93 o
   3   3  24        3.53       -4.06     17.31 o
   4   3  24        6.67       -1.02     16.04 o
   5   3  24        3.98       31.90     42.47 o
  -5   4  24        4.66       54.17     51.16 o
  -4   4  24        4.66        5.04     20.26 o
  -3   4  24        9.41       30.84     21.92 o
  -2   4  24       38.60       66.85     20.34 o
  -1   4  24       56.04       77.94     30.73 o
   0   4  24        0.47      -14.51     14.51 o
   1   4  24       56.13       51.05     13.64 o
   2   4  24       38.72       39.37     13.48 o
   3   4  24        9.44       12.33     19.44 o
   4   4  24        4.66        5.99     43.32 o
   5   4  24        4.67      -10.34     36.56 o
  -5   5  24        4.22        3.79     70.99 o
  -4   5  24       22.74        6.14     24.30 o
  -3   5  24       46.90       48.03     21.70 o
  -2   5  24      204.84      193.90     31.71 o
  -1   5  24       60.61       40.85     21.30 o
   0   5  24       11.44       -2.68     16.74 o
   1   5  24       60.60       81.61     15.24 o
   2   5  24      204.90      205.05     21.96 o
   3   5  24       46.84       55.10     22.31 o
   4   5  24       22.74        9.05     58.35 o
   5   5  24        4.22      -16.32     43.08 o
  -4   6  24        1.55       -8.55     33.30 o
  -3   6  24       57.06        7.22     46.79 o
  -2   6  24        2.06       29.24     20.03 o
  -1   6  24      141.11      131.87     25.51 o
   0   6  24        1.03       10.80     18.66 o
   1   6  24      141.28      146.41     18.37 o
   2   6  24        2.07       -4.85     16.03 o
   3   6  24       57.08       27.65     39.72 o
  -3   7  24        9.30       21.37     33.52 o
  -2   7  24        0.59      -11.61     24.62 o
  -1   7  24      120.93      158.06     39.08 o
   0   7  24        4.27       16.74     21.98 o
   1   7  24      120.84      136.31     28.51 o
   2   7  24        0.58       41.90     24.49 o
   3   7  24        9.32       47.78     20.72 o
  -2   8  24        7.41      -24.39     50.31 o
  -1   8  24       22.48       34.91     34.62 o
   0   8  24        0.61       36.41     32.26 o
   1   8  24       22.47      -17.98     32.46 o
   2   8  24        7.42       28.53     22.16 o
   3   8  24        1.59       -9.10     37.92 o
   0   9  24        1.27       -7.81     54.06 o
   1   0  25      163.64      173.27     13.70 o
   2   0  25      235.79      296.33     33.71 o
   3   0  25       55.24       21.20     15.91 o
   4   0  25        8.58        5.58     15.90 o
   5   0  25      133.09      116.91     36.05 o
   6   0  25        1.73      -26.39     43.34 o
  -6   1  25        3.01       54.35     34.67 o
  -5   1  25       23.80       18.39     20.15 o
  -4   1  25       23.78       41.28     23.15 o
  -3   1  25       32.85        5.79     16.12 o
  -2   1  25       45.45       27.64     14.34 o
  -1   1  25       77.85       68.56     12.36 o
   0   1  25      180.95      161.68     14.85 o
   1   1  25       77.84       98.11     11.70 o
   2   1  25       45.50       60.47     12.19 o
   3   1  25       32.98       33.73     13.56 o
   4   1  25       23.73       16.15     14.56 o
   5   1  25       23.80       40.66     22.90 o
   6   1  25        3.03       15.31     30.66 o
  -6   2  25        5.94      111.24     84.90 o
  -5   2  25       19.09       60.05     27.77 o
  -4   2  25        1.49       20.63     19.66 o
  -3   2  25       12.98       32.05     17.28 o
  -2   2  25      214.85      170.59     27.15 o
  -1   2  25      203.68      162.38     25.66 o
   0   2  25       10.78        7.74     10.36 o
   1   2  25      203.44      205.64     16.96 o
   2   2  25      214.68      207.09     18.80 o
   3   2  25       12.97       12.61     11.84 o
   4   2  25        1.51      -15.79     15.79 o
   5   2  25       19.05       21.74     19.45 o
   6   2  25        5.92       39.13     37.06 o
  -5   3  25       27.24       71.06     33.78 o
  -4   3  25       27.64       10.07     21.22 o
  -3   3  25      152.20      160.13     39.64 o
  -2   3  25       69.09       59.87     21.21 o
  -1   3  25      131.62      155.29     25.77 o
   0   3  25       26.99       18.22     11.69 o
   1   3  25      131.65      140.78     16.03 o
   2   3  25       69.21       68.78     14.53 o
   3   3  25      152.15      144.20     23.47 o
   4   3  25       27.64       21.08     13.10 o
   5   3  25       27.29       32.06     24.56 o
  -5   4  25        4.56       42.60     57.06 o
  -4   4  25       23.30       33.20     21.87 o
  -3   4  25       41.23       10.73     24.00 o
  -2   4  25       11.55       25.44     22.06 o
  -1   4  25       71.05       45.46     22.32 o
   0   4  25       16.66       17.19     17.66 o
   1   4  25       71.05       77.85     13.41 o
   2   4  25       11.55        7.18     18.88 o
   3   4  25       41.24       24.54     18.30 o
   4   4  25       23.26       19.64     34.30 o
   5   4  25        4.57       -6.66     40.22 o
  -5   5  25        8.75      -39.42     70.91 o
  -4   5  25       24.06       45.20     29.04 o
  -3   5  25       16.69       16.00     20.75 o
  -2   5  25      141.47      156.35     29.01 o
  -1   5  25        9.81       -4.90     18.95 o
   0   5  25        2.07        4.18     18.65 o
   1   5  25        9.82       44.44     15.45 o
   2   5  25      141.51      123.00     18.88 o
   3   5  25       16.70       10.22     16.36 o
   4   5  25       24.07       59.11     60.34 o
   5   5  25        8.74       78.33     89.16 o
  -4   6  25        0.98      -11.54     32.91 o
  -3   6  25        4.39       35.82     45.63 o
  -2   6  25       14.41       25.96     21.10 o
  -1   6  25        6.20       -2.29     21.78 o
   0   6  25        1.29       16.30     18.54 o
   1   6  25        6.21        7.45     13.85 o
   2   6  25       14.42       18.49     22.17 o
   3   6  25        4.40       34.16     24.93 o
  -3   7  25        8.73        7.75     36.97 o
  -2   7  25       68.48       93.74     43.82 o
  -1   7  25        4.37       49.23     26.96 o
   0   7  25       31.53       50.78     24.10 o
   1   7  25        4.37      -15.18     19.77 o
   2   7  25       68.58       31.74     21.34 o
   3   7  25        8.73       19.00     28.05 o
  -2   8  25        4.49       27.72     75.88 o
  -1   8  25        7.46       -7.59     33.81 o
   0   8  25        1.05      -28.11     30.02 o
   1   8  25        7.46       31.48     35.85 o
   2   8  25        4.49       -1.22     21.91 o
   0   0  26       33.33       36.59     16.84 o
   1   0  26        0.86        0.02      9.02 o
   2   0  26        2.00       14.89     12.90 o
   3   0  26      157.45      156.53     20.74 o
   4   0  26      129.46      103.35     20.55 o
   5   0  26       18.92       20.46     20.27 o
   6   0  26        4.29       15.34     40.28 o
  -6   1  26        1.15        3.53     50.20 o
  -5   1  26       21.14        3.14     24.07 o
  -4   1  26        4.23       19.25     25.05 o
  -3   1  26        3.78        0.77     23.57 o
  -2   1  26       18.52       35.08     17.25 o
  -1   1  26      173.21      161.74     16.65 o
   0   1  26       21.75       27.80     11.43 o
   1   1  26      173.52      230.45     17.57 o
   2   1  26       18.44       21.00     12.16 o
   3   1  26        3.75       15.86     12.40 o
   4   1  26        4.21      -17.52     17.52 o
   5   1  26       21.23       -2.88     18.21 o
   6   1  26        1.15       -4.41     31.29 o
  -5   2  26       15.36       -3.52     25.83 o
  -4   2  26        0.93       20.62     19.97 o
  -3   2  26       99.10       65.41     20.15 o
  -2   2  26       52.27       50.84     25.53 o
  -1   2  26        3.38       21.01     18.20 o
   0   2  26       25.52        4.75     15.64 o
   1   2  26        3.38        4.61      9.84 o
   2   2  26       52.34       52.94     13.64 o
   3   2  26       99.00      117.97     16.30 o
   4   2  26        0.92      -15.45     15.77 o
   5   2  26       15.28       17.19     18.26 o
  -5   3  26        3.05      -11.81     34.46 o
  -4   3  26       26.39        4.84     24.19 o
  -3   3  26        3.60       24.54     22.24 o
  -2   3  26      280.44      254.31     33.87 o
  -1   3  26       78.63       34.98     19.71 o
   0   3  26       37.83       34.45     13.01 o
   1   3  26       78.75       91.64     14.59 o
   2   3  26      280.37      258.17     30.63 o
   3   3  26        3.58      -12.81     12.81 o
   4   3  26       26.42       42.19     14.50 o
   5   3  26        3.04       18.61     20.17 o
  -5   4  26       14.03       -5.39     50.14 o
  -4   4  26       22.99       -5.57     20.53 o
  -3   4  26       45.03       12.02     25.05 o
  -2   4  26       62.06       71.08     24.05 o
  -1   4  26      202.87      214.55     27.40 o
   0   4  26        1.01       -2.84     16.18 o
   1   4  26      202.79      223.71     21.10 o
   2   4  26       62.08       50.71     16.08 o
   3   4  26       45.01       86.86     18.00 o
   4   4  26       23.03       30.49     36.58 o
   5   4  26       14.03       53.82     44.21 o
  -4   5  26       31.80        7.39     29.15 o
  -3   5  26       56.50       18.84     21.57 o
  -2   5  26       50.89        3.63     21.25 o
  -1   5  26       61.62       34.34     21.75 o
   0   5  26        4.39       26.36     20.69 o
   1   5  26       61.73       51.90     16.14 o
   2   5  26       50.83       71.05     16.95 o
   3   5  26       56.52       71.68     16.65 o
   4   5  26       31.84      114.83     57.03 o
  -4   6  26        2.36       44.78     48.71 o
  -3   6  26       25.73       31.97     33.78 o
  -2   6  26       93.64       49.74     25.86 o
  -1   6  26       23.63        8.40     30.99 o
   0   6  26       12.08       41.32     20.25 o
   1   6  26       23.56       35.38     17.94 o
   2   6  26       93.69      100.40     21.12 o
   3   6  26       25.69      -10.42     24.16 o
  -3   7  26        2.28      -19.08     34.34 o
  -2   7  26        9.80       18.82     27.69 o
  -1   7  26       23.49       51.35     28.40 o
   0   7  26       23.08       29.14     25.57 o
   1   7  26       23.47       -0.25     20.93 o
   2   7  26        9.79       35.38     21.58 o
   3   7  26        2.28       61.40     62.99 o
  -2   8  26        0.17      -14.99     68.68 o
  -1   8  26       10.96      -48.23     66.45 o
   0   8  26        3.25       33.07     32.52 o
   1   8  26       10.96       12.62     41.33 o
   2   8  26        0.16       37.66     37.27 o
   1   0  27       15.66        7.34     10.40 o
   2   0  27       14.21       24.68     13.87 o
   3   0  27       31.48       25.45     15.31 o
   4   0  27       12.78       -8.41     19.29 o
   5   0  27        0.46      -19.00     22.47 o
  -5   1  27        5.15      -21.43     21.43 o
  -4   1  27        9.67       17.45     22.20 o
  -3   1  27       53.61       49.50     21.65 o
  -2   1  27       13.78      -19.34     19.34 o
  -1   1  27       64.67       93.87     20.31 o
   0   1  27      116.01      124.62     15.18 o
   1   1  27       64.46       49.83     14.49 o
   2   1  27       13.89       12.05     11.49 o
   3   1  27       53.73       47.95     16.00 o
   4   1  27        9.64        9.15     16.61 o
   5   1  27        5.15        0.59     19.13 o
  -5   2  27        6.09       11.14     27.75 o
  -4   2  27       11.35       18.47     19.72 o
  -3   2  27       25.30       23.30     18.23 o
  -2   2  27       46.37       14.47     19.55 o
  -1   2  27       13.88       11.34     18.58 o
   0   2  27      601.51      611.30     40.90 o
   1   2  27       13.85       19.43     11.64 o
   2   2  27       46.48       90.97     14.67 o
   3   2  27       25.42       37.14     20.82 o
   4   2  27       11.35        7.05     16.77 o
   5   2  27        6.06       29.66     35.83 o
  -5   3  27        4.22      -19.62     34.23 o
  -4   3  27       10.22       -0.94     23.64 o
  -3   3  27      100.01       95.12     26.04 o
  -2   3  27      173.72      156.67     27.30 o
  -1   3  27       94.58       64.50     21.94 o
   0   3  27        1.56        3.10     12.83 o
   1   3  27       94.59       89.45     14.78 o
   2   3  27      173.76      191.33     20.49 o
   3   3  27       99.87       73.95     16.36 o
   4   3  27       10.21        9.65     13.85 o
   5   3  27        4.22       35.35     22.02 o
  -5   4  27       22.74       15.23     49.46 o
  -4   4  27       27.58       25.09     26.96 o
  -3   4  27        5.18      -33.69     33.69 o
  -2   4  27      177.64      187.12     41.14 o
  -1   4  27      148.86      158.40     27.30 o
   0   4  27        2.23       14.58     18.11 o
   1   4  27      149.04      171.15     33.09 o
   2   4  27      177.59      152.72     20.89 o
   3   4  27        5.17      -15.12     15.12 o
   4   4  27       27.61       40.60     40.68 o
   5   4  27       22.74      106.18     50.83 o
  -4   5  27        0.68       52.09     32.15 o
  -3   5  27       31.85       34.27     29.01 o
  -2   5  27       11.10      -13.75     21.80 o
  -1   5  27       47.00       11.99     28.14 o
   0   5  27       33.46       25.35     35.11 o
   1   5  27       47.05       68.32     17.19 o
   2   5  27       11.13       11.92     16.99 o
   3   5  27       31.83       51.16     17.96 o
   4   5  27        0.67       28.01     47.67 o
  -4   6  27       16.96       32.87     48.68 o
  -3   6  27       14.11       95.88     36.95 o
  -2   6  27       45.56       29.69     26.17 o
  -1   6  27       19.49       22.12     19.70 o
   0   6  27        0.31       21.96     19.70 o
   1   6  27       19.49       21.89     15.55 o
   2   6  27       45.56       31.45     17.15 o
   3   6  27       14.10        5.33     21.54 o
  -3   7  27        1.46      -14.29     44.18 o
  -2   7  27        6.52       14.00     30.78 o
  -1   7  27       26.17       53.71     29.20 o
   0   7  27        8.97       58.33     31.19 o
   1   7  27       26.22       23.49     52.51 o
   2   7  27        6.50        5.25     22.47 o
   3   7  27        1.46      -15.65     27.81 o
  -2   8  27        2.65       44.63     72.96 o
  -1   8  27       24.11        2.63     46.47 o
   0   8  27        4.77      -21.92     39.53 o
   1   8  27       24.14       -0.70     36.45 o
   2   8  27        2.64       16.81     36.03 o
   0   0  28       51.70       33.84     28.67 o
   1   0  28      191.72      204.65     19.33 o
   2   0  28      161.24      162.59     19.93 o
   3   0  28        0.33       18.54     15.63 o
   4   0  28        6.72       10.35     18.24 o
   5   0  28        9.15       -8.95     23.88 o
  -5   1  28       13.51       25.12     25.86 o
  -4   1  28        4.97        9.25     21.93 o
  -3   1  28        3.19       -0.84     18.57 o
  -2   1  28       62.68       34.33     18.70 o
  -1   1  28      272.63      278.94     28.70 o
   0   1  28        4.15       20.15     12.22 o
   1   1  28      272.76      288.16     19.84 o
   2   1  28       62.63       85.12     13.86 o
   3   1  28        3.19        2.66     14.21 o
   4   1  28        4.97       10.72     19.63 o
   5   1  28       13.53       38.61     23.80 o
  -5   2  28        9.04        8.60     27.32 o
  -4   2  28       24.88      -21.11     21.11 o
  -3   2  28       43.36       21.16     29.43 o
  -2   2  28      156.37      142.46     38.48 o
  -1   2  28       36.37       34.30     19.74 o
   0   2  28      226.17      229.65     23.49 o
   1   2  28       36.33       36.96     13.57 o
   2   2  28      156.10      199.77     20.27 o
   3   2  28       43.37       45.04     14.02 o
   4   2  28       24.91        2.98     16.98 o
   5   2  28        9.04       24.21     22.29 o
  -5   3  28        3.06       -9.41     50.87 o
  -4   3  28        1.64       10.28     24.36 o
  -3   3  28        6.99      -14.79     20.27 o
  -2   3  28      126.96      136.50     36.78 o
  -1   3  28      215.03      214.40     45.10 o
   0   3  28      257.71      268.24     27.47 o
   1   3  28      215.05      244.42     21.24 o
   2   3  28      126.90       98.24     18.84 o
   3   3  28        7.03       20.69     17.22 o
   4   3  28        1.64       26.68     17.95 o
   5   3  28        3.05       36.14     23.12 o
  -5   4  28        7.64      -50.21     50.21 o
  -4   4  28        3.08       87.28     30.87 o
  -3   4  28        1.99       15.86     24.38 o
  -2   4  28      146.68      110.00     42.89 o
  -1   4  28       61.26       63.86     27.75 o
   0   4  28        1.33      -18.53     18.53 o
   1   4  28       61.26       86.17     18.50 o
   2   4  28      146.57      123.41     35.41 o
   3   4  28        1.98       -2.94     16.42 o
   4   4  28        3.08       -1.59     19.54 o
   5   4  28        7.61       -4.36     29.10 o
  -4   5  28        0.80       26.89     31.38 o
  -3   5  28        1.65       -4.17     24.35 o
  -2   5  28       90.98       73.36     27.49 o
  -1   5  28        0.16       19.78     22.15 o
   0   5  28      189.53      165.71     36.53 o
   1   5  28        0.16        9.22     15.45 o
   2   5  28       90.99      113.45     20.34 o
   3   5  28        1.66       10.48     24.15 o
   4   5  28        0.80        1.42     32.73 o
  -4   6  28        6.50      -68.58     68.58 o
  -3   6  28        6.44       24.31     37.94 o
  -2   6  28       11.70      -15.98     24.96 o
  -1   6  28        9.90       -6.58     19.40 o
   0   6  28        6.44       -5.91     21.08 o
   1   6  28        9.92       -5.76     15.44 o
   2   6  28       11.70       11.31     18.12 o
   3   6  28        6.46       31.32     32.62 o
  -3   7  28        4.31      -18.44     44.00 o
  -2   7  28        3.91      -30.64     30.64 o
  -1   7  28        4.08       51.28     29.02 o
   0   7  28        3.63       25.97     36.64 o
   1   7  28        4.10       20.00     32.87 o
   2   7  28        3.91       18.60     21.43 o
   3   7  28        4.31       15.89     32.13 o
  -1   8  28        2.54       -7.06     46.38 o
   0   8  28        0.14      -36.51     57.29 o
   1   8  28        2.55      -34.89     34.89 o
   2   8  28        2.02       -5.55     45.43 o
   1   0  29     1305.13     1641.06    134.20 o
   2   0  29       29.06       70.19     20.38 o
   3   0  29       19.02       23.20     16.62 o
   4   0  29       19.51       36.70     32.14 o
   5   0  29        0.79       58.21     27.86 o
  -5   1  29       13.40       49.79     28.82 o
  -4   1  29       15.96       -5.72     21.39 o
  -3   1  29       15.56       49.76     20.03 o
  -2   1  29       59.79       54.12     26.49 o
  -1   1  29      199.26      232.59     30.20 o
   0   1  29      735.15      834.47     62.65 o
   1   1  29      198.99      179.93     17.97 o
   2   1  29       59.71       83.82     14.30 o
   3   1  29       15.56       21.24     17.06 o
   4   1  29       15.94        8.40     20.63 o
   5   1  29       13.40       23.86     24.28 o
  -5   2  29        6.08       10.61     51.30 o
  -4   2  29        3.32      -22.35     22.35 o
  -3   2  29       56.96       41.06     22.90 o
  -2   2  29       43.35       41.31     21.74 o
  -1   2  29       81.46       62.52     27.14 o
   0   2  29       87.13       87.79     17.34 o
   1   2  29       81.46       74.80     14.41 o
   2   2  29       43.45       41.33     14.83 o
   3   2  29       57.03       39.51     16.66 o
   4   2  29        3.33       15.18     23.24 o
   5   2  29        6.09       18.55     23.83 o
  -5   3  29        3.03      -12.27     47.07 o
  -4   3  29        9.49       11.97     30.03 o
  -3   3  29       58.32       13.81     21.27 o
  -2   3  29        8.02        3.27     20.67 o
  -1   3  29      243.03      249.85     34.54 o
   0   3  29        1.59        5.04     13.81 o
   1   3  29      243.27      246.04     25.69 o
   2   3  29        8.05       -0.03     18.10 o
   3   3  29       58.22       69.37     19.30 o
   4   3  29        9.52       10.43     18.91 o
   5   3  29        3.04        3.08     26.85 o
  -5   4  29        8.19       76.05     78.43 o
  -4   4  29        2.54       21.36     26.97 o
  -3   4  29        8.01       -0.56     23.72 o
  -2   4  29        4.89       15.64     22.72 o
  -1   4  29       32.22       26.88     21.78 o
   0   4  29       12.60       18.28     20.52 o
   1   4  29       32.29       35.57     22.49 o
   2   4  29        4.95       -3.95     26.40 o
   3   4  29        8.02       19.20     18.16 o
   4   4  29        2.51       -0.91     26.08 o
   5   4  29        8.19       35.61     32.81 o
  -4   5  29        0.17      -38.90     38.90 o
  -3   5  29        1.09      -24.88     24.88 o
  -2   5  29       10.07        3.75     30.81 o
  -1   5  29       18.33       -5.68     22.28 o
   0   5  29       49.44       34.36     22.76 o
   1   5  29       18.33        3.17     15.63 o
   2   5  29       10.04       24.85     20.65 o
   3   5  29        1.09       22.38     28.79 o
   4   5  29        0.17       -2.80     31.57 o
  -3   6  29        3.19       39.12     33.62 o
  -2   6  29        0.78       -2.89     24.59 o
  -1   6  29        7.34      -21.11     22.82 o
   0   6  29       23.43       17.88     24.16 o
   1   6  29        7.35       16.57     32.31 o
   2   6  29        0.77       16.21     18.48 o
   3   6  29        3.19       56.65     44.51 o
   4   6  29        9.76      -12.77     30.17 o
  -3   7  29        8.53       97.24     87.58 o
  -2   7  29        3.62      -26.82     39.92 o
  -1   7  29        4.00       17.61     35.65 o
   0   7  29        0.76      110.99     43.63 o
   1   7  29        4.00      -22.99     34.79 o
   2   7  29        3.62        2.56     25.88 o
   3   7  29        8.54       24.58     32.64 o
  -1   8  29        5.42       29.36     49.81 o
   0   8  29        2.12       45.04     70.13 o
   1   8  29        5.43       52.22     64.92 o
   0   0  30      141.49      117.38     28.83 o
   1   0  30      154.62      176.77     19.97 o
   2   0  30        2.93       10.37     17.69 o
   3   0  30       24.90       13.64     23.96 o
   4   0  30       33.65       16.42     23.55 o
   5   0  30        9.50       19.85     24.95 o
  -5   1  30       12.17       27.14     32.43 o
  -4   1  30       28.14       -2.73     22.81 o
  -3   1  30        9.10      -13.61     17.82 o
  -2   1  30       67.78       85.33     29.49 o
  -1   1  30      455.53      520.60     60.15 o
   0   1  30      882.10      945.30     55.87 o
   1   1  30      455.79      575.83     37.58 o
   2   1  30       67.74       49.10     13.40 o
   3   1  30        9.10       15.64     17.46 o
   4   1  30       28.15       48.23     23.20 o
   5   1  30       12.13       35.19     25.50 o
  -5   2  30        2.39       28.57     45.89 o
  -4   2  30       29.32       12.29     25.08 o
  -3   2  30       47.58       19.51     24.34 o
  -2   2  30        4.97       -6.43     20.22 o
  -1   2  30       18.83       28.47     21.00 o
   0   2  30     1117.82     1287.52    100.05 o
   1   2  30       18.74       35.32     14.70 o
   2   2  30        4.96       18.26     14.88 o
   3   2  30       47.52       31.99     16.18 o
   4   2  30       29.27       20.24     21.35 o
   5   2  30        2.38       62.67     27.09 o
  -5   3  30        6.76      -38.67     51.09 o
  -4   3  30        7.76       26.29     27.23 o
  -3   3  30        2.22      -10.47     21.90 o
  -2   3  30       17.94       41.52     21.93 o
  -1   3  30        2.69       35.86     21.82 o
   0   3  30      380.32      396.26     32.75 o
   1   3  30        2.69       10.16     15.73 o
   2   3  30       17.97       22.00     19.16 o
   3   3  30        2.21       -1.12     17.77 o
   4   3  30        7.78       -6.19     19.37 o
   5   3  30        6.76       41.32     55.03 o
  -4   4  30        5.23        3.66     28.12 o
  -3   4  30        7.30       18.52     25.34 o
  -2   4  30       23.97       18.17     23.56 o
  -1   4  30       36.61       11.31     21.34 o
   0   4  30        0.03      -19.04     19.04 o
   1   4  30       36.54       34.60     16.50 o
   2   4  30       23.98       18.57     22.47 o
   3   4  30        7.29       50.26     21.15 o
   4   4  30        5.24       25.90     22.31 o
  -4   5  30        3.09       -2.35     62.79 o
  -3   5  30        1.85      -14.86     26.71 o
  -2   5  30        8.35       50.14     26.90 o
  -1   5  30       17.33       43.04     40.39 o
   0   5  30        5.18        8.19     23.00 o
   1   5  30       17.34       24.73     16.52 o
   2   5  30        8.34      -18.22     18.22 o
   3   5  30        1.87       34.73     21.16 o
   4   5  30        3.08      -14.10     25.91 o
  -3   6  30        3.45      -10.56     32.36 o
  -2   6  30        2.65       14.33     27.54 o
  -1   6  30        8.99        9.32     24.60 o
   0   6  30        8.61       22.09     31.13 o
   1   6  30        8.96       22.98     26.41 o
   2   6  30        2.65       14.04     19.50 o
   3   6  30        3.44       32.39     30.94 o
  -2   7  30        3.86       57.47     78.95 o
  -1   7  30       16.02       51.50     34.01 o
   0   7  30        2.09       17.39     38.66 o
   1   7  30       16.04       19.18     37.65 o
   2   7  30        3.85       -4.56     22.67 o
   0   8  30        0.00        6.76     70.41 o
   1   0  31        3.17       24.66     12.40 o
   2   0  31        1.66      -10.72     18.12 o
   3   0  31       60.53       31.57     20.23 o
   4   0  31       15.90       44.60     24.33 o
   5   0  31        1.60       12.76     32.20 o
  -5   1  31        1.46       36.82     45.10 o
  -4   1  31        6.68       12.02     28.01 o
  -3   1  31       37.77      -10.19     24.52 o
  -2   1  31        0.78        2.89     19.90 o
  -1   1  31      114.94      125.97     24.09 o
   0   1  31       33.02       13.51     13.17 o
   1   1  31      114.82       94.84     25.92 o
   2   1  31        0.79       -2.51     13.18 o
   3   1  31       37.87       20.13     18.56 o
   4   1  31        6.70       14.47     22.18 o
   5   1  31        1.46      -12.14     40.04 o
  -5   2  31        9.04       59.37     49.85 o
  -4   2  31        2.97      -22.93     22.93 o
  -3   2  31       17.36       22.06     23.48 o
  -2   2  31       63.23       85.46     24.62 o
  -1   2  31      109.31      108.72     25.07 o
   0   2  31        1.46       23.60     14.39 o
   1   2  31      109.32      125.04     20.92 o
   2   2  31       63.14       57.92     26.03 o
   3   2  31       17.43       31.35     19.92 o
   4   2  31        2.95       17.49     21.62 o
   5   2  31        9.05       25.49     38.31 o
  -5   3  31        0.30      -35.82     49.82 o
  -4   3  31        9.97      -10.52     26.33 o
  -3   3  31        2.44      -14.99     22.23 o
  -2   3  31       36.22       27.97     22.20 o
  -1   3  31       20.26      -18.09     25.46 o
   0   3  31       43.68       68.18     16.18 o
   1   3  31       20.23       39.87     19.31 o
   2   3  31       36.32       40.28     23.67 o
   3   3  31        2.42        0.83     18.48 o
   4   3  31        9.95       -0.77     22.12 o
   5   3  31        0.30       47.73     35.20 o
  -4   4  31        2.19       -7.57     43.66 o
  -3   4  31       19.40       23.02     26.17 o
  -2   4  31        8.50      -13.45     22.55 o
  -1   4  31       38.45       57.80     25.60 o
   0   4  31        3.73       -3.52     23.62 o
   1   4  31       38.46       24.03     18.49 o
   2   4  31        8.48      -16.12     22.79 o
   3   4  31       19.39       22.58     20.71 o
   4   4  31        2.19       10.74     24.39 o
  -4   5  31        6.60       12.41     43.29 o
  -3   5  31        8.05      -26.28     26.86 o
  -2   5  31        6.09       -6.11     24.87 o
  -1   5  31       17.73       37.41     50.69 o
   0   5  31       11.71       15.49     23.00 o
   1   5  31       17.70       12.95     18.48 o
   2   5  31        6.05       32.55     24.74 o
   3   5  31        8.02       25.03     24.71 o
   4   5  31        6.62       13.83     28.29 o
  -3   6  31        1.82      -11.85     32.19 o
  -2   6  31        3.49       16.27     32.06 o
  -1   6  31        2.55      -16.66     26.96 o
   0   6  31        2.85      -28.40     28.40 o
   1   6  31        2.56       27.18     36.15 o
   2   6  31        3.49       15.57     22.41 o
   3   6  31        1.82       28.89     56.34 o
  -2   7  31        8.22       99.23     77.55 o
  -1   7  31        5.14       14.38     46.19 o
   0   7  31        0.28       -5.76     39.13 o
   1   7  31        5.14        2.65     35.47 o
   2   7  31        8.20       66.36     32.06 o
   0   0  32      686.37      694.36     82.42 o
   1   0  32       12.75       21.14     13.54 o
   2   0  32        1.06        8.81     18.72 o
   3   0  32       20.67       12.98     20.17 o
   4   0  32       18.25        3.87     24.78 o
   5   0  32        3.87        0.60     31.49 o
  -5   1  32       13.78       36.34     49.89 o
  -4   1  32       12.65       -3.34     24.51 o
  -3   1  32        4.07       -7.62     19.85 o
  -2   1  32       71.15       71.39     32.15 o
  -1   1  32      232.04      243.49     26.02 o
   0   1  32       84.33       69.06     16.63 o
   1   1  32      232.16      260.55     38.70 o
   2   1  32       71.18       82.35     16.89 o
   3   1  32        4.08        2.69     20.48 o
   4   1  32       12.64        8.16     23.95 o
   5   1  32       13.81      -25.89     42.51 o
  -5   2  32        8.87       -1.91     48.82 o
  -4   2  32       16.53       -8.52     32.88 o
  -3   2  32       26.69       -1.64     22.57 o
  -2   2  32       71.27       19.07     21.16 o
  -1   2  32      105.97       94.71     25.66 o
   0   2  32       85.19       70.76     18.09 o
   1   2  32      105.89      101.67     17.77 o
   2   2  32       71.27       70.54     17.89 o
   3   2  32       26.77       12.23     16.00 o
   4   2  32       16.55       34.03     23.64 o
   5   2  32        8.87       -0.04     39.46 o
  -4   3  32       11.92       22.21     27.92 o
  -3   3  32        8.31       19.73     26.44 o
  -2   3  32       34.62       19.74     22.98 o
  -1   3  32      217.99      185.17     30.80 o
   0   3  32        0.05        0.85     14.26 o
   1   3  32      217.83      237.69     28.92 o
   2   3  32       34.75       28.15     21.76 o
   3   3  32        8.30       14.88     19.73 o
   4   3  32       11.91        7.06     33.12 o
  -4   4  32        0.74      -33.12     34.42 o
  -3   4  32        3.33      -11.48     25.44 o
  -2   4  32        9.94      -13.52     22.97 o
  -1   4  32       15.99       21.42     22.58 o
   0   4  32       59.56       51.84     34.54 o
   1   4  32       15.94        7.92     20.77 o
   2   4  32        9.96       41.14     26.32 o
   3   4  32        3.31       12.93     33.44 o
   4   4  32        0.74       16.13     27.95 o
  -4   5  32        1.39      -30.57     50.76 o
  -3   5  32        4.29      -25.60     28.34 o
  -2   5  32       12.50        5.39     26.35 o
  -1   5  32       22.98       28.82     31.63 o
   0   5  32        0.56      -23.23     23.23 o
   1   5  32       23.07        8.16     20.43 o
   2   5  32       12.49      -21.62     23.79 o
   3   5  32        4.29      -12.39     24.22 o
   4   5  32        1.39       10.50     34.66 o
  -3   6  32        7.49      -43.09     69.72 o
  -2   6  32        0.21       -8.43     30.73 o
  -1   6  32        0.73       21.73     27.38 o
   0   6  32        2.68       27.36     38.07 o
   1   6  32        0.73      -47.39     48.30 o
   2   6  32        0.21      -13.22     22.46 o
   3   6  32        7.50       10.01     45.61 o
  -2   7  32        0.12       29.38     68.61 o
  -1   7  32        2.47      -22.46     82.49 o
   0   7  32        1.66      -38.76     38.76 o
   1   7  32        2.46       24.70     97.52 o
   2   7  32        0.12        1.52     40.27 o
   1   0  33       35.78       42.31     16.00 o
   2   0  33       43.15       69.50     22.40 o
   3   0  33       69.11       18.59     21.62 o
   4   0  33        1.85       -6.74     28.55 o
   5   0  33        0.36      -10.90     43.95 o
  -5   1  33        2.53       -1.47     44.68 o
  -4   1  33        2.17      -17.73     23.32 o
  -3   1  33       13.06       35.57     22.45 o
  -2   1  33       50.91       42.44     23.85 o
  -1   1  33      256.93      264.30     34.47 o
   0   1  33     1338.99     1672.63    152.42 o
   1   1  33      256.81      288.74     42.88 o
   2   1  33       50.90       28.77     15.96 o
   3   1  33       13.03       10.31     22.41 o
   4   1  33        2.15       26.15     24.12 o
   5   1  33        2.53       31.17     43.17 o
  -5   2  33        2.66       -1.77     75.18 o
  -4   2  33        0.74       37.13     34.05 o
  -3   2  33       19.24       27.21     25.63 o
  -2   2  33        6.29      -20.90     20.90 o
  -1   2  33       97.69       90.78     26.05 o
   0   2  33       96.31      107.22     17.64 o
   1   2  33       97.67       91.53     22.63 o
   2   2  33        6.25        2.11     17.86 o
   3   2  33       19.23       28.69     16.22 o
   4   2  33        0.74        9.32     23.77 o
   5   2  33        2.66       16.80     41.70 o
  -4   3  33        6.35       10.75     28.43 o
  -3   3  33        7.52       -3.38     26.63 o
  -2   3  33        0.43      -15.84     21.86 o
  -1   3  33       50.46       71.63     25.32 o
   0   3  33       41.71       36.69     18.15 o
   1   3  33       50.44       24.63     32.44 o
   2   3  33        0.42       11.45     17.88 o
   3   3  33        7.53      -16.05     19.40 o
   4   3  33        6.35        8.78     24.09 o
  -4   4  33        4.49      -43.04     43.04 o
  -3   4  33        9.49       25.98     26.54 o
  -2   4  33       22.88      -23.94     23.94 o
  -1   4  33       39.31       46.51     24.10 o
   0   4  33       64.28       52.16     27.68 o
   1   4  33       39.19       22.46     23.15 o
   2   4  33       22.95       55.48     27.99 o
   3   4  33        9.49       35.75     26.90 o
   4   4  33        4.50       -6.96     28.09 o
  -3   5  33       22.45       -2.61     36.60 o
  -2   5  33        4.86       27.23     26.72 o
  -1   5  33        0.15       55.48     31.36 o
   0   5  33        9.89       24.21     28.83 o
   1   5  33        0.14       14.90     21.87 o
   2   5  33        4.84       18.71     33.03 o
   3   5  33       22.47       67.36     54.72 o
  -3   6  33        0.64      -41.49     70.67 o
  -2   6  33        2.24       -3.30     31.52 o
  -1   6  33       10.76       24.44     35.36 o
   0   6  33        0.63       28.10     37.04 o
   1   6  33       10.79       30.31     66.01 o
   2   6  33        2.24       12.14     24.31 o
   3   6  33        0.65       40.08     57.89 o
  -1   7  33        2.67        1.95     68.31 o
   0   7  33        4.85      111.58     74.13 o
   1   7  33        2.66      -57.65     57.65 o
   0   0  34      570.59      512.70     91.33 o
   1   0  34      261.51      242.16     27.04 o
   2   0  34       45.33       45.89     24.51 o
   3   0  34       57.71       51.04     22.84 o
   4   0  34       39.72       33.44     27.31 o
   5   0  34        1.19      -31.17     79.60 o
  -5   1  34        0.70       94.18     90.78 o
  -4   1  34        5.33      -24.48     24.48 o
  -3   1  34       34.23       11.96     24.57 o
  -2   1  34        6.18       16.77     22.86 o
  -1   1  34      102.25       93.15     19.45 o
   0   1  34       37.06       78.34     19.38 o
   1   1  34      102.12       90.78     21.34 o
   2   1  34        6.19      -11.45     16.51 o
   3   1  34       34.24       59.90     25.59 o
   4   1  34        5.34       27.52     27.49 o
   5   1  34        0.69      -73.86     73.86 o
  -4   2  34        2.44      -29.46     29.46 o
  -3   2  34        2.38       -1.67     22.96 o
  -2   2  34      132.25      122.77     43.45 o
  -1   2  34       15.29       26.52     22.47 o
   0   2  34       18.95        6.49     15.81 o
   1   2  34       15.27       41.96     19.47 o
   2   2  34      132.45      129.49     33.94 o
   3   2  34        2.39       23.26     21.06 o
   4   2  34        2.44        0.20     24.17 o
  -4   3  34        3.27       -6.96     43.40 o
  -3   3  34        1.04      -23.95     23.95 o
  -2   3  34       52.59       56.60     26.56 o
  -1   3  34       26.10       20.49     23.06 o
   0   3  34       81.21       91.91     20.21 o
   1   3  34       26.01       31.27     26.74 o
   2   3  34       52.69       87.34     39.26 o
   3   3  34        1.04       34.42     21.76 o
   4   3  34        3.26       25.97     26.22 o
  -4   4  34        8.39        8.12     39.05 o
  -3   4  34        3.40      -21.15     26.75 o
  -2   4  34        0.76      -23.98     23.98 o
  -1   4  34       21.62       17.77     23.62 o
   0   4  34        0.62       25.29     26.94 o
   1   4  34       21.69       46.55     26.91 o
   2   4  34        0.75       36.08     56.36 o
   3   4  34        3.41       33.07     28.20 o
   4   4  34        8.37       33.18     30.17 o
  -3   5  34        0.62       -4.16     44.64 o
  -2   5  34       30.99       44.28     29.37 o
  -1   5  34        9.20        5.98     28.63 o
   0   5  34        0.24       25.41     29.36 o
   1   5  34        9.19        6.37     20.92 o
   2   5  34       30.99       49.97     38.36 o
   3   5  34        0.62       31.13     28.58 o
  -2   6  34        4.70       50.36     44.12 o
  -1   6  34       10.13        0.53     29.40 o
   0   6  34        2.93       28.67     38.27 o
   1   6  34       10.13      -16.97     80.43 o
   2   6  34        4.70       37.39     29.33 o
  -1   7  34        4.22       -2.78     75.12 o
   0   7  34        1.90       -4.52     64.12 o
   1   7  34        4.22       25.21     70.14 o
   1   0  35      171.65      184.68     38.05 o
   2   0  35        6.87       18.38     49.60 o
   3   0  35        3.64      -20.64     20.64 o
   4   0  35       13.34       -1.86     25.65 o
  -4   1  35        0.36      -12.84     26.21 o
  -3   1  35       29.06       -4.59     24.32 o
  -2   1  35       99.59       63.88     47.34 o
  -1   1  35       28.44       63.54     16.68 o
   0   1  35       74.17       53.93     19.11 o
   1   1  35       28.48       22.14     21.08 o
   2   1  35       99.62       85.52     20.43 o
   3   1  35       29.06       28.35     24.70 o
   4   1  35        0.36       17.12     27.48 o
  -4   2  35        0.18       45.94     48.84 o
  -3   2  35        1.28       12.75     25.74 o
  -2   2  35       72.99       25.25     24.89 o
  -1   2  35       55.89       67.11     25.75 o
   0   2  35       12.37       32.17     17.73 o
   1   2  35       55.94       56.00     25.18 o
   2   2  35       72.96       71.98     21.67 o
   3   2  35        1.27       23.85     19.28 o
   4   2  35        0.19      -14.83     24.17 o
  -4   3  35        0.48       -6.19     45.61 o
  -3   3  35        3.20       -4.41     26.97 o
  -2   3  35       34.94       14.30     24.66 o
  -1   3  35      111.85       87.75     28.56 o
   0   3  35       73.55       65.24     17.34 o
   1   3  35      111.83      148.08     31.77 o
   2   3  35       34.92       -0.37     63.04 o
   3   3  35        3.23      -21.52     21.52 o
   4   3  35        0.48       10.12     26.56 o
  -4   4  35        1.60      -46.67     48.33 o
  -3   4  35       13.09       23.21     29.50 o
  -2   4  35        0.50       -3.10     25.50 o
  -1   4  35       28.58       20.37     25.52 o
   0   4  35       26.81        9.72     27.09 o
   1   4  35       28.58       43.79     28.16 o
   2   4  35        0.51       24.19     37.22 o
   3   4  35       13.12       31.18     30.58 o
   4   4  35        1.60        4.36     37.70 o
  -3   5  35        0.75      -17.14     37.81 o
  -2   5  35        8.16      -37.14     37.14 o
  -1   5  35       20.11       28.81     30.58 o
   0   5  35       16.25       -4.63     27.83 o
   1   5  35       20.11       18.91     21.35 o
   2   5  35        8.18       -6.11     36.15 o
   3   5  35        0.75      -21.79     29.30 o
  -2   6  35        3.32      106.78     50.43 o
  -1   6  35       17.83       75.66     63.46 o
   0   6  35        0.34       18.06     39.67 o
   1   6  35       17.81        2.67     52.87 o
   2   6  35        3.32      -16.04     30.06 o
   0   7  35        2.99       51.06     79.14 o
   0   0  36        3.62      -30.14     37.06 o
   1   0  36        0.80        9.95     25.09 o
   2   0  36        9.13        5.40     24.06 o
   3   0  36       30.41        1.31     22.51 o
   4   0  36        5.53       23.64     28.72 o
  -4   1  36        5.28        3.34     34.62 o
  -3   1  36        5.21       -5.55     25.64 o
  -2   1  36       18.93       20.38     23.36 o
  -1   1  36       51.17       37.72     16.06 o
   0   1  36       18.63       28.13     18.33 o
   1   1  36       51.14       37.34     22.08 o
   2   1  36       18.92       32.08     15.84 o
   3   1  36        5.21       49.32     27.87 o
   4   1  36        5.29        0.93     27.31 o
  -4   2  36        0.36       25.36     55.31 o
  -3   2  36        4.11       12.46     26.07 o
  -2   2  36       13.25       74.63     27.75 o
  -1   2  36       97.11      117.74     29.01 o
   0   2  36       61.10       39.81     19.06 o
   1   2  36       96.96       93.96     42.31 o
   2   2  36       13.22       13.03     20.25 o
   3   2  36        4.12       34.18     26.59 o
   4   2  36        0.36       29.50     28.09 o
  -4   3  36       23.82       98.40     55.38 o
  -3   3  36        9.70       -1.08     27.41 o
  -2   3  36       28.67       27.71     26.78 o
  -1   3  36       74.61       57.46     26.61 o
   0   3  36       42.77        5.53     17.06 o
   1   3  36       74.55       99.44     27.58 o
   2   3  36       28.72       16.71     97.39 o
   3   3  36        9.72       47.03     26.97 o
   4   3  36       23.82       86.01     38.73 o
  -3   4  36       11.10       -4.56     28.93 o
  -2   4  36        7.03      -21.55     25.83 o
  -1   4  36       11.64        5.77     25.29 o
   0   4  36        0.01       -7.12     28.75 o
   1   4  36       11.69       77.82     28.10 o
   2   4  36        7.03       35.02     38.70 o
   3   4  36       11.14       25.79     27.63 o
  -3   5  36        7.46       -6.12     53.47 o
  -2   5  36       33.09      -30.25     30.25 o
  -1   5  36        7.17       17.01     31.42 o
   0   5  36        5.58      -10.09     37.20 o
   1   5  36        7.16       28.54     21.95 o
   2   5  36       33.11       10.88     39.20 o
   3   5  36        7.48       27.22     32.41 o
  -2   6  36        2.92      -12.88     41.40 o
  -1   6  36        0.73      -16.86     60.40 o
   0   6  36        0.01       58.90     76.40 o
   1   6  36        0.73      -32.53     46.06 o
   2   6  36        2.92       29.81     72.20 o
   1   0  37       37.47       19.25     17.79 o
   2   0  37        3.63        6.17     25.08 o
   3   0  37        3.11       -2.66     26.49 o
   4   0  37        7.38        9.59     35.39 o
  -4   1  37        9.07      -42.06     42.06 o
  -3   1  37        8.96       -5.01     26.69 o
  -2   1  37        0.36        7.06     24.15 o
  -1   1  37       39.31       32.95     16.35 o
   0   1  37        1.31      -19.45     19.45 o
   1   1  37       39.42       33.82     22.50 o
   2   1  37        0.36       13.23     18.77 o
   3   1  37        8.99       15.96     25.47 o
   4   1  37        9.06        4.49     47.01 o
  -4   2  37        0.95      -44.03     44.03 o
  -3   2  37        1.96      -25.97     26.51 o
  -2   2  37        8.93       19.22     26.32 o
  -1   2  37       20.67       37.10     25.59 o
   0   2  37        3.53       12.39     19.85 o
   1   2  37       20.62       25.05     26.98 o
   2   2  37        8.96       37.16     27.94 o
   3   2  37        1.95       28.71     27.29 o
   4   2  37        0.94       43.13     30.24 o
  -4   3  37        2.38       78.68     81.45 o
  -3   3  37       10.57      -28.18     28.18 o
  -2   3  37       24.77       18.16     26.22 o
  -1   3  37       24.31       15.29     25.18 o
   0   3  37        0.08       -7.77     19.75 o
   1   3  37       24.36       33.61     24.46 o
   2   3  37       24.74       47.25     42.05 o
   3   3  37       10.55        7.00     30.00 o
   4   3  37        2.38       66.33     46.42 o
  -3   4  37        7.69      -16.42     37.55 o
  -2   4  37       17.20       11.10     27.65 o
  -1   4  37       35.34       33.60     30.00 o
   0   4  37        1.04       40.14     31.35 o
   1   4  37       35.35       71.25     30.91 o
   2   4  37       17.14       49.01     39.92 o
   3   4  37        7.68       12.39     53.76 o
  -2   5  37       14.47        1.82     29.88 o
  -1   5  37        5.90      -29.66     29.66 o
   0   5  37        1.60       35.06     43.57 o
   1   5  37        5.90       -1.66     20.78 o
   2   5  37       14.48       76.46     42.48 o
  -1   6  37        0.41       -4.60     58.77 o
   0   6  37        3.84       28.99     69.68 o
   1   6  37        0.40       76.91     77.56 o
   0   0  38        1.14       57.82     39.34 o
   1   0  38        2.63      -15.89     19.32 o
   2   0  38        1.97       -2.68     24.34 o
   3   0  38        5.58       -6.14     29.45 o
   4   0  38       13.73       60.47     48.62 o
  -4   1  38        0.62       36.51     50.54 o
  -3   1  38        1.74       -6.58     27.70 o
  -2   1  38        1.18       11.45     26.93 o
  -1   1  38        3.38      -16.33     16.33 o
   0   1  38       17.37       55.70     22.32 o
   1   1  38        3.36       44.06     31.38 o
   2   1  38        1.17      -13.72     16.78 o
   3   1  38        1.75      -26.99     26.99 o
   4   1  38        0.63       49.67     49.24 o
  -4   2  38        4.16      -42.11     42.11 o
  -3   2  38        3.63      -19.87     27.81 o
  -2   2  38       24.73       12.22     26.37 o
  -1   2  38       12.73       14.43     25.49 o
   0   2  38       15.14       22.18     19.74 o
   1   2  38       12.72        9.21     26.84 o
   2   2  38       24.71      -45.00     80.12 o
   3   2  38        3.65      -25.80     25.80 o
   4   2  38        4.17       54.95     46.45 o
  -3   3  38        2.76      -23.04     35.59 o
  -2   3  38       30.22       49.93     29.42 o
  -1   3  38        3.64       -3.49     25.08 o
   0   3  38        3.67      -14.41     18.19 o
   1   3  38        3.63        6.32     24.13 o
   2   3  38       30.21       13.59     33.90 o
   3   3  38        2.76      -41.02     41.02 o
  -3   4  38       11.81      -38.78     38.78 o
  -2   4  38       12.66      -27.29     27.29 o
  -1   4  38       16.07       33.24     31.82 o
   0   4  38       14.82       -4.77     31.06 o
   1   4  38       16.08       32.29     29.31 o
   2   4  38       12.65       14.40     40.38 o
   3   4  38       11.85        2.11     37.73 o
  -2   5  38       14.54       35.07     53.29 o
  -1   5  38       34.33        2.18     32.40 o
   0   5  38        0.08      -32.30     39.79 o
   1   5  38       34.31       27.34     35.96 o
   2   5  38       14.52       17.69     40.89 o
  -1   6  38        1.03      100.07     76.32 o
   0   6  38        0.56       61.50     77.63 o
   1   6  38        1.02       99.59     84.86 o
   1   0  39        7.96      -19.54     20.41 o
   2   0  39        0.39       18.75     27.62 o
   3   0  39        6.95       34.51     34.28 o
   4   0  39        3.37      -23.16     41.95 o
  -4   1  39        2.49      111.56     85.37 o
  -3   1  39        6.78       11.44     28.99 o
  -2   1  39        0.26       -9.27     25.65 o
  -1   1  39       10.07        3.61     15.37 o
   0   1  39       59.08       83.27     23.87 o
   1   1  39       10.03       27.58     31.85 o
   2   1  39        0.26        1.22     18.26 o
   3   1  39        6.76       29.55     30.65 o
   4   1  39        2.48      -52.88     71.48 o
  -3   2  39        4.90       19.41     37.22 o
  -2   2  39        5.38       -4.86     25.86 o
  -1   2  39        3.10       -2.53     25.43 o
   0   2  39       14.85       18.07     19.79 o
   1   2  39        3.10       12.15     27.94 o
   2   2  39        5.40       23.44     85.08 o
   3   2  39        4.91       18.19     29.26 o
  -3   3  39        4.62       17.42     37.58 o
  -2   3  39        9.54       33.24     29.93 o
  -1   3  39       10.58       39.96     31.32 o
   0   3  39        2.27        0.97     20.28 o
   1   3  39       10.59       35.15     25.82 o
   2   3  39        9.57       25.70     42.20 o
   3   3  39        4.64       16.35     43.59 o
  -3   4  39        1.02      -33.29     80.43 o
  -2   4  39        9.24       -5.20     29.17 o
  -1   4  39        2.02       -4.68     30.52 o
   0   4  39        0.47       17.10     32.08 o
   1   4  39        2.02       19.98     29.38 o
   2   4  39        9.20        9.08     41.06 o
   3   4  39        1.02       24.94     78.34 o
  -2   5  39        1.89       -0.28     51.72 o
  -1   5  39        6.00        3.17     44.70 o
   0   5  39        0.18      132.88     82.11 o
   1   5  39        6.00       71.04     75.14 o
   2   5  39        1.90      140.98     83.33 o
   0   0  40        4.35       29.59     55.68 o
   1   0  40       42.71       27.42     22.18 o
   2   0  40        0.38       28.76     27.59 o
   3   0  40        0.52        6.54     44.16 o
  -3   1  40        4.74      -32.96     32.96 o
  -2   1  40        1.93        2.31     30.70 o
  -1   1  40        9.53        0.64     15.77 o
   0   1  40        0.52        0.85     21.51 o
   1   1  40        9.54        2.86     33.13 o
   2   1  40        1.92      -10.15     17.62 o
   3   1  40        4.74       27.16     31.14 o
  -3   2  40       30.77       22.30     39.55 o
  -2   2  40        1.49        7.00     28.32 o
  -1   2  40        7.29       -0.95     28.80 o
   0   2  40        1.28       -6.36     20.47 o
   1   2  40        7.30       21.54     30.53 o
   2   2  40        1.48       74.97     45.22 o
   3   2  40       30.76       67.68     47.99 o
  -3   3  40        3.64       30.93     59.57 o
  -2   3  40       11.12       -2.48     28.00 o
  -1   3  40        6.33       -1.74     30.40 o
   0   3  40        8.10        7.27     20.42 o
   1   3  40        6.32        1.95     26.14 o
   2   3  40       11.09       24.03     37.75 o
   3   3  40        3.64        7.21     75.93 o
  -2   4  40       19.81       15.53     71.78 o
  -1   4  40        1.63       27.10     32.57 o
   0   4  40        0.11      -26.10     30.46 o
   1   4  40        1.65       13.68     29.92 o
   2   4  40       19.85      198.27     84.79 o
  -1   5  40        2.13      -40.61     40.61 o
   0   5  40        9.63        5.09     72.95 o
   1   5  40        2.12       32.27     72.59 o
   1   0  41        7.58        9.17     22.27 o
   2   0  41        0.63      -27.12     27.12 o
   3   0  41        3.68      -29.77     64.18 o
  -3   1  41        4.82      -34.26     36.39 o
  -2   1  41        4.82       10.08     30.41 o
  -1   1  41       13.30       20.52     17.46 o
   0   1  41       32.76      -19.68     23.26 o
   1   1  41       13.31      -29.96     31.86 o
   2   1  41        4.83        0.46     18.44 o
   3   1  41        4.82      -25.64     33.03 o
  -3   2  41        3.87        6.08     38.52 o
  -2   2  41        0.43      -11.00     28.04 o
  -1   2  41        2.14       -4.18     31.67 o
   0   2  41       21.63        3.50     21.73 o
   1   2  41        2.14        6.48     30.53 o
   2   2  41        0.44      -21.96     45.71 o
   3   2  41        3.87       -0.88     42.73 o
  -2   3  41        0.58       -6.76     35.00 o
  -1   3  41        1.73      -24.94     42.01 o
   0   3  41       10.29       40.57     33.09 o
   1   3  41        1.75       22.16     33.09 o
   2   3  41        0.58        2.15     44.66 o
  -2   4  41       14.94      -10.01     48.37 o
  -1   4  41        0.91       40.86     44.54 o
   0   4  41        0.00       35.84     75.65 o
   1   4  41        0.91        8.02     55.67 o
   2   4  41       14.94       61.56     71.85 o
   0   5  41       10.10       32.54     75.44 o
   0   0  42        3.98       52.52     61.96 o
   1   0  42        2.57      -28.71     28.71 o
   2   0  42       21.09      -28.72     28.72 o
   3   0  42        3.65      -40.45     43.78 o
  -3   1  42       11.75      -28.88     45.51 o
  -2   1  42        5.81      -11.86     30.04 o
  -1   1  42        3.19      -14.08     19.20 o
   0   1  42        1.82      -29.56     29.56 o
   1   1  42        3.21       -8.17     26.46 o
   2   1  42        5.81        2.79     20.47 o
   3   1  42       11.73      -35.38     45.29 o
  -3   2  42        2.17      -50.15     50.15 o
  -2   2  42       11.29       -0.54     36.52 o
  -1   2  42        7.71      -24.78     31.05 o
   0   2  42        0.10       -4.84     23.22 o
   1   2  42        7.74      -38.47     38.80 o
   2   2  42       11.33      -32.76     73.14 o
   3   2  42        2.16       79.50     84.11 o
  -2   3  42        7.12      -27.46     45.85 o
  -1   3  42       12.34       11.42     31.34 o
   0   3  42       12.34       -4.52     33.25 o
   1   3  42       12.36       -5.85     26.94 o
   2   3  42        7.12      -69.64     69.64 o
  -1   4  42       12.29       37.70     46.27 o
   0   4  42        0.06       59.70     45.19 o
   1   4  42       12.27       81.05     79.42 o
   1   0  43        0.60        0.93     38.67 o
   2   0  43       12.46        1.07     37.24 o
   3   0  43        1.88      -23.70     78.15 o
  -2   1  43        7.59       31.28     38.94 o
  -1   1  43       16.44       62.04     23.41 o
   0   1  43       19.17       48.23     30.15 o
   1   1  43       16.47      -20.85     35.29 o
   2   1  43        7.58      -15.94     50.50 o
  -2   2  43        3.33       36.63     39.93 o
  -1   2  43        4.32       40.82     35.79 o
   0   2  43        0.52      -15.43     23.55 o
   1   2  43        4.32       18.47     39.05 o
   2   2  43        3.32      -41.44     77.19 o
  -2   3  43        1.61        0.52     49.35 o
  -1   3  43        8.68      -24.61     40.41 o
   0   3  43        0.94       30.72     42.26 o
   1   3  43        8.66       42.15     34.47 o
   2   3  43        1.61      -79.05     79.05 o
  -1   4  43        3.41      -60.74     63.71 o
   0   4  43       12.09      -20.58     45.66 o
   1   4  43        3.41       81.50     80.01 o
   0   0  44        1.04      -53.06     53.06 o
   1   0  44        6.23      -21.90     27.62 o
   2   0  44        0.16        4.62     38.92 o
  -2   1  44        0.67      -36.16     36.16 o
  -1   1  44        1.62       -1.91     33.87 o
   0   1  44        0.48       50.01     31.39 o
   1   1  44        1.61      -37.36     46.35 o
   2   1  44        0.67       28.74     51.85 o
  -2   2  44        4.50      -14.23     48.70 o
  -1   2  44       10.21        8.36     43.41 o
   0   2  44        6.80       15.00     24.82 o
   1   2  44       10.24       35.58     79.86 o
   2   2  44        4.50        6.40     80.67 o
  -1   3  44        2.33       -5.89     64.81 o
   0   3  44        3.50       56.31     50.84 o
   1   3  44        2.32       44.31     37.12 o
   1   0  45        6.26        8.73     34.27 o
   2   0  45        7.20        9.28     42.38 o
  -2   1  45        4.73       -8.32     45.85 o
  -1   1  45        1.21       10.04     44.12 o
   0   1  45        8.56        7.49     59.25 o
   1   1  45        1.22      -41.09     49.04 o
   2   1  45        4.73      -29.32     81.04 o
  -1   2  45        6.41       -3.46     62.76 o
   0   2  45        8.57      133.13     77.85 o
   1   2  45        6.42       47.06     55.64 o
   0   3  45        0.37       71.62     77.92 o
   0   1  46        0.21       22.87     46.10 o
   1   1  46        7.40       56.06     54.66 o
   1   2  46        0.36       47.55     87.49 o
 
